# Supplementary material for: Activation of endogenous retroviruses during brain development causes an inflammatory response
Source: EMBO J. 2021 Mar 1;40(9):e106423. doi: 10.15252/embj.2020106423 (PMC8090857; doi:10.15252/embj.2020106423)
Supplement: Supplementary file 2 — Table EV1 [file EMBJ-40-e106423-s010.xlsx]

## Sheet: Gene expression upon trim28 KO
Table EV1. Gene expression upon Trim28-KO
Gene expression changes in the different Trim28-KO experiments are indicated as pink and blue for up and downregulation, respectively.
Trim28-KO in mouse NPCs (related to Fig EV1)
Gene Name	Gene ID	log2FoldChange	P-adj
#N/A	ENSMUSG00000096994.2	11.5707	5.01809e-12
Fbxw19	ENSMUSG00000074061.4	10.2269	5.35053e-09
Gm43891	ENSMUSG00000108119.1	9.75215	1.36263e-07
Fbxw16	ENSMUSG00000074062.5	9.18332	1.25684e-06
Vmn1r211	ENSMUSG00000063998.4	8.70648	2.57799e-06
BC048671	ENSMUSG00000049694.13	8.5028	3.30333e-05
Vmn1r210	ENSMUSG00000061296.2	8.20554	1.29373e-05
Gm47015	ENSMUSG00000112907.1	8.08177	5.8471e-05
Vmn1r213	ENSMUSG00000060024.2	7.24418	0.000436958
Vmn1r212	ENSMUSG00000071490.4	6.98642	0.00163295
AC079680.1	ENSMUSG00000112189.1	6.72495	0.00191402
Klrb1a	ENSMUSG00000030361.16	6.57875	0.00249366
C730027H18Rik	ENSMUSG00000112366.1	6.51298	0.00225556
Vmn1r-ps114	ENSMUSG00000083297.1	6.46018	0.00593314
Vmn1r214	ENSMUSG00000061829.4	6.4133	0.00454767
Gm14139	ENSMUSG00000079009.8	6.30955	5.08602e-12
Tcfl5	ENSMUSG00000038932.13	6.29915	4.47002e-42
Dppa2	ENSMUSG00000072419.5	6.06782	0.0324819
AC098880.1	ENSMUSG00000117055.1	5.98156	0.0370217
Gm47343	ENSMUSG00000112732.1	5.46793	0.00292953
Stpg4	ENSMUSG00000036557.8	5.32286	3.32846e-09
Zfp872	ENSMUSG00000074472.10	4.90897	0.000158224
Gm26691	ENSMUSG00000097911.2	4.76183	9.85323e-15
Pgr	ENSMUSG00000031870.16	4.73771	0.0125982
Gm14124	ENSMUSG00000079008.2	4.70476	1.07867e-13
Zfp345	ENSMUSG00000074731.3	4.1544	1.14186e-16
Gm48619	ENSMUSG00000112454.1	3.95666	4.99854e-09
Zfp982	ENSMUSG00000078496.9	3.81086	0.00787422
Pvalb	ENSMUSG00000005716.16	3.68265	0.00105825
Gm14267	ENSMUSG00000085682.2	3.50765	0.000499126
Nup62cl	ENSMUSG00000072944.11	3.4534	6.6443e-07
Gm16010	ENSMUSG00000085541.1	3.45019	0.00167513
1700030C10Rik	ENSMUSG00000099759.1	3.38185	4.37002e-05
Gm32939	ENSMUSG00000112983.1	3.35151	0.00123967
Gm6871	ENSMUSG00000090744.7	3.31552	0.00507574
Kirrel2	ENSMUSG00000036915.17	3.2752	0.00422681
Npy1r	ENSMUSG00000036437.6	3.00994	0.00268704
Zfp992	ENSMUSG00000070605.4	2.96672	1.14186e-16
Retreg1	ENSMUSG00000022270.16	2.88284	8.87354e-05
Rptoros	ENSMUSG00000085081.1	2.84558	0.000217615
Gm43549	ENSMUSG00000106334.1	2.82344	0.00378323
Olfr1349	ENSMUSG00000048067.8	2.74601	7.48381e-06
Gm49329	ENSMUSG00000113642.1	2.68738	1.95968e-07
Ryr2	ENSMUSG00000021313.16	2.6294	0.00381508
Gm42851	ENSMUSG00000106688.1	2.57813	0.000527863
Col23a1	ENSMUSG00000063564.13	2.36341	0.028544
4921507P07Rik	ENSMUSG00000029828.4	2.30912	0.00787453
Tead4	ENSMUSG00000030353.15	2.30063	3.29412e-06
Zfp993	ENSMUSG00000063245.11	2.19889	0.000349807
Gbp4	ENSMUSG00000079363.7	2.08301	0.014644
Pcdhga12	ENSMUSG00000102428.1	2.05041	1.25684e-06
Gm19554	ENSMUSG00000113835.1	1.9414	6.63369e-15
Aplp1	ENSMUSG00000006651.8	1.93823	0.0178122
Gm7967	ENSMUSG00000100009.6	1.8952	0.00121493
Galnt18	ENSMUSG00000038296.14	1.87528	0.00802103
Crispld2	ENSMUSG00000031825.16	1.85582	0.0375767
Arhgap6	ENSMUSG00000031355.16	1.85537	8.19458e-09
Gbp9	ENSMUSG00000029298.15	1.84275	2.07512e-11
Pcdhgb4	ENSMUSG00000103585.1	1.82198	5.46182e-10
Rasgrp1	ENSMUSG00000027347.18	1.8196	0.0153591
Trim30d	ENSMUSG00000057596.13	1.80529	0.0226295
Ky	ENSMUSG00000035606.8	1.79102	0.0229183
Col28a1	ENSMUSG00000068794.7	1.74577	0.0173397
Zfp991	ENSMUSG00000067916.9	1.71851	0.00019657
Gm3604	ENSMUSG00000094942.7	1.714	0.000842625
#N/A	ENSMUSG00000095193.1	1.70425	0.0133858
Pcdhgc5	ENSMUSG00000102543.5	1.58423	0.00787453
Pcdhb22	ENSMUSG00000073591.4	1.57543	1.22254e-05
Pcdhga9	ENSMUSG00000102440.1	1.5656	0.000241646
Stard13	ENSMUSG00000016128.14	1.56243	1.08161e-17
Gm47572	ENSMUSG00000112922.1	1.50875	0.00292953
Pcdhga3	ENSMUSG00000104346.1	1.50137	0.00165337
Fth1	ENSMUSG00000024661.6	1.49387	5.95711e-06
5430403G16Rik	ENSMUSG00000072763.2	1.48605	0.0221291
Pcdhga2	ENSMUSG00000103332.1	1.43533	0.0162196
Matk	ENSMUSG00000004933.17	1.40864	0.0020495
Sparcl1	ENSMUSG00000029309.7	1.40675	0.0381743
#N/A	ENSMUSG00000073600.3	1.38304	0.00112681
2210016F16Rik	ENSMUSG00000021550.6	1.35836	7.204e-07
Vegfc	ENSMUSG00000031520.6	1.35073	0.0223402
Trf	ENSMUSG00000032554.15	1.34095	1.94393e-08
Mtus1	ENSMUSG00000045636.16	1.30658	3.04149e-06
Pcdhb18	ENSMUSG00000048347.5	1.30461	0.00175323
Clec2d	ENSMUSG00000030157.5	1.30075	0.00751419
3110053B16Rik	ENSMUSG00000085642.8	1.29034	0.00289307
Zfp951	ENSMUSG00000072774.10	1.23802	0.00043958
Gm20707	ENSMUSG00000093594.1	1.2365	0.0223402
Synm	ENSMUSG00000030554.16	1.22922	0.0327617
Pcdhgb5	ENSMUSG00000103749.1	1.22056	0.000668881
Gm20425	ENSMUSG00000090639.1	1.19997	7.204e-07
AC098880.2	ENSMUSG00000117183.1	1.1968	5.95711e-06
Aard	ENSMUSG00000068522.4	1.17279	0.000107347
#N/A	ENSMUSG00000040852.5	1.1185	0.0324819
Ctsh	ENSMUSG00000032359.14	1.09594	0.00187673
Gm46409	ENSMUSG00000114851.1	1.08664	0.0322863
Olfr1372-ps1	ENSMUSG00000108218.2	1.06202	0.0256096
Ebf1	ENSMUSG00000057098.14	1.01512	0.0062856
Htatip2	ENSMUSG00000039745.8	1.00698	0.0202652
Zfp809	ENSMUSG00000057982.8	1.00597	5.28147e-07
Fam241a	ENSMUSG00000050549.8	0.991612	0.00565795
Nwd1	ENSMUSG00000048148.18	0.981502	0.000144292
Maf	ENSMUSG00000055435.6	0.943902	0.0195387
3222401L13Rik	ENSMUSG00000073590.3	0.926277	0.0140594
Zfp937	ENSMUSG00000060336.6	0.924868	0.0456448
Tjp2	ENSMUSG00000024812.10	0.910499	0.0108405
Spata24	ENSMUSG00000024352.11	0.891585	0.00175323
Pdzrn3	ENSMUSG00000035357.16	0.885602	0.00444991
Pld1	ENSMUSG00000027695.16	0.852223	0.00252428
Cd1d2	ENSMUSG00000041750.13	0.84608	0.0322863
BC064078	ENSMUSG00000087150.7	0.832005	0.00381508
Kbtbd3	ENSMUSG00000025893.8	0.80756	0.0426483
Gpd1	ENSMUSG00000023019.12	0.779962	0.0352725
Zfp442	ENSMUSG00000068130.11	0.717712	0.0406994
Mtr	ENSMUSG00000021311.9	0.643749	0.0277522
Flnb	ENSMUSG00000025278.9	0.600083	0.0325385
Gm35040	ENSMUSG00000108616.1	-0.583165	0.0324819
Myh10	ENSMUSG00000020900.15	-0.61458	0.0480684
Mgat3	ENSMUSG00000042428.6	-0.619172	0.0370217
Bmper	ENSMUSG00000031963.8	-0.648408	0.0313052
Sema5b	ENSMUSG00000052133.16	-0.64871	0.00507314
Tdrd7	ENSMUSG00000035517.17	-0.811475	0.0147517
Pcdhgc3	ENSMUSG00000102918.1	-0.820978	0.000179216
Nmnat2	ENSMUSG00000042751.14	-0.855704	0.0283002
Cntn1	ENSMUSG00000055022.14	-0.920165	0.0133858
Sobp	ENSMUSG00000038248.8	-1.0018	0.000146322
Ppp1ca	ENSMUSG00000040385.6	-1.01894	0.000547903
Nalcn	ENSMUSG00000000197.8	-1.14455	0.0443756
Pllp	ENSMUSG00000031775.5	-1.20735	0.0128208
Kcnk2	ENSMUSG00000037624.15	-1.21969	0.00619587
Cdc42ep3	ENSMUSG00000036533.9	-1.24824	0.000485136
Shisa7	ENSMUSG00000053550.13	-1.43531	0.0109445
Inhbb	ENSMUSG00000037035.5	-1.43956	2.15475e-07
Stmn3	ENSMUSG00000027581.12	-1.47658	0.000420551
Ryr3	ENSMUSG00000057378.15	-1.5435	0.0153591
Ina	ENSMUSG00000034336.3	-1.58973	3.30333e-05
Tmem100	ENSMUSG00000069763.3	-1.74926	0.00086392
Mfsd2a	ENSMUSG00000028655.11	-1.80794	0.00361786
Trim28	ENSMUSG00000005566.14	-1.83522	1.24964e-06
Olfm2	ENSMUSG00000032172.8	-2.01979	0.000349807
Ak5	ENSMUSG00000039058.11	-2.03102	0.00220442
Fam19a4	ENSMUSG00000046500.8	-2.1686	0.00378323
Zfp488	ENSMUSG00000044519.8	-2.26657	0.0439529
Gria1	ENSMUSG00000020524.16	-2.42274	0.0370217
Gpr17	ENSMUSG00000052229.5	-3.3246	0.0035108
Car3	ENSMUSG00000027559.5	-3.98068	8.02831e-06
Tmem255b	ENSMUSG00000038457.17	-4.5039	6.25533e-05
Trim28-KO in the adult brain: AAV.gRNA in Cas9-GFP knock-in mice (related to Fig 2a)
Gene Name	Gene ID	log2FoldChange	P-adj
Ide	ENSMUSG00000056999.14	9.6404	1.25e-06
Nup62cl	ENSMUSG00000072944.11	7.23905	0.028229
Col5a3	ENSMUSG00000004098.7	7.02529	0.040943
Cbln1	ENSMUSG00000031654.16	4.68897	0.030776
Slc30a3	ENSMUSG00000029151.14	4.46497	0.014342
Slc17a6	ENSMUSG00000030500.6	3.93519	0.014342
Gm13016	ENSMUSG00000087084.1	3.76496	0.030776
Ret	ENSMUSG00000030110.13	2.72351	0.030776
Atp10a	ENSMUSG00000025324.8	2.25414	0.030776
Fancd2	ENSMUSG00000034023.16	1.46713	0.000456
Slc6a7	ENSMUSG00000052026.7	0.858257	0.030776
Vat1l	ENSMUSG00000046844.6	-0.658679	0.043236
Rragd	ENSMUSG00000028278.14	-0.703955	0.0307755
Coch	ENSMUSG00000020953.17	-0.835337	0.000233479
Id4	ENSMUSG00000021379.2	-0.945517	0.000456188
#N/A	ENSMUSG00000111624.1	-1.10005	0.0307755
Kazn	ENSMUSG00000040606.13	-24.8765	9.5675e-06
Trim28-KO in the adult brain: AAV.gRNA + AAV.Cre in Stop-Cas9-GFP knock-in mice (related to Fig EV2a)
Gene Name	Gene ID	log2FoldChange	P-adj
Igfn1	ENSMUSG00000051985.12	9.52292	0.046109
Nup62cl	ENSMUSG00000072944.11	7.70078	0.005857
Prlr	ENSMUSG00000005268.20	4.21822	0.005857
Slc17a6	ENSMUSG00000030500.6	4.20866	0.000354
Gm13016	ENSMUSG00000087084.1	4.0285	0.004872
Glra3	ENSMUSG00000038257.9	2.38524	0.037917
Nrp2	ENSMUSG00000025969.15	2.37933	0.033013
Fancd2	ENSMUSG00000034023.16	2.07738	1.97e-14
Mns1	ENSMUSG00000032221.14	1.86344	0.005857
Ntng1	ENSMUSG00000059857.15	1.64742	0.001626
Gm37206	ENSMUSG00000103651.1	1.23883	0.046109
Kcnk9	ENSMUSG00000036760.7	1.11236	0.000354
Gm38020	ENSMUSG00000103697.1	0.988501	0.036226
Zbtb20	ENSMUSG00000022708.16	0.984542	0.001626
Gabrg3	ENSMUSG00000055026.13	0.896472	0.003778
Fam135b	ENSMUSG00000036800.8	0.855411	0.002976
Tnr	ENSMUSG00000015829.13	0.755315	0.003241
Htr2c	ENSMUSG00000041380.13	0.698678	0.035848
Prrc2c	ENSMUSG00000040225.15	0.609764	0.033013
Pfkm	ENSMUSG00000033065.14	-0.631317	0.00585682
Col4a2	ENSMUSG00000031503.13	-0.674137	0.0330132
Arhgef25	ENSMUSG00000019467.15	-0.836782	0.0246649
Sqstm1	ENSMUSG00000015837.15	-0.88781	0.046109
Id4	ENSMUSG00000021379.2	-1.11448	0.00755134
Kazn	ENSMUSG00000040606.13	-24.7096	1.14931e-05
Trim28-KO in the adult brain: AAV.Cre into Trim28-flox mice (related to Fig EV2f)
Gene Name	Gene ID	log2FoldChange	P-adj
Nup62cl	ENSMUSG00000072944.11	9.21703	4.01716e-15
Gm48006	ENSMUSG00000114760.1	5.36262	0.0391273
Vmn2r-ps106	ENSMUSG00000114549.1	5.25788	0.0275247
Mkrn3	ENSMUSG00000070527.3	4.95092	7.61915e-21
Gm42609	ENSMUSG00000105975.4	4.64584	0.000261732
Gm3772	ENSMUSG00000113074.1	4.40142	9.70325e-07
Olfr1347	ENSMUSG00000034583.9	3.01062	0.00199281
Theg	ENSMUSG00000020317.14	3.004	2.39113e-53
Olfr1349	ENSMUSG00000048067.8	2.96614	1.75992e-06
Gm13016	ENSMUSG00000087084.1	2.80031	5.61121e-06
Olfr5	ENSMUSG00000096228.5	2.56526	0.00229387
Tcfl5	ENSMUSG00000038932.13	2.45257	1.00775e-13
E130006D01Rik	ENSMUSG00000085271.7	1.74563	0.000508636
Ltbp2	ENSMUSG00000002020.15	1.39357	0.00199281
Fancd2	ENSMUSG00000034023.16	1.39056	8.73479e-16
Sohlh1	ENSMUSG00000059625.6	1.3464	1.00477e-06
Clec1b	ENSMUSG00000030159.15	1.34222	0.00287316
C630031E19Rik	ENSMUSG00000112663.1	1.20338	0.0391273
Clec12a	ENSMUSG00000053063.11	0.904542	0.00232179
E230025N22Rik	ENSMUSG00000044719.4	0.862709	2.70889e-06
1700001O22Rik	ENSMUSG00000044320.14	0.851951	0.00176979
Efemp2	ENSMUSG00000024909.14	0.829847	0.0144005
Gm32592	ENSMUSG00000107902.1	0.795358	0.00333388
Jam3	ENSMUSG00000031990.15	0.776172	2.53347e-08
Drc1	ENSMUSG00000073102.7	0.699287	0.00126062
Asl	ENSMUSG00000025533.15	0.674682	2.13264e-05
Lrrtm2	ENSMUSG00000071862.2	-0.660878	0.0144005
Tacr1	ENSMUSG00000030043.11	-0.669264	0.0162593
Flt3l	ENSMUSG00000110206.1	-0.69977	0.0144005
Vegfa	ENSMUSG00000023951.17	-0.911893	1.48071e-07
Itga9	ENSMUSG00000039115.13	-1.00343	0.000116737
Bicc1	ENSMUSG00000014329.14	-1.12123	0.000642384
Adamts2	ENSMUSG00000036545.8	-1.17674	0.00940754
Bmp7	ENSMUSG00000008999.7	-1.17675	0.046925
Cdkn1a	ENSMUSG00000023067.14	-1.23775	0.000115203
Id4	ENSMUSG00000021379.2	-1.4874	3.05269e-05
Gm45844	ENSMUSG00000110105.1	-2.02293	0.0100501
Trim28	ENSMUSG00000005566.14	-2.24973	1.07671e-84
Gm36101	ENSMUSG00000114810.1	-2.70489	0.00940754
Cortex of 3 month old Emx1-Cre/Trim28fl (related to Fig 3a)
Gene Name	Gene ID	log2FoldChange	P-adj
Gm43891	ENSMUSG00000108119.1	10.3048	5.95043e-15
Fbxw19	ENSMUSG00000074061.4	9.81837	2.86838e-13
Iapp	ENSMUSG00000041681.2	8.45689	2.911e-09
Fbxw16	ENSMUSG00000074062.5	8.42721	3.61676e-09
Zfp345	ENSMUSG00000074731.3	7.56188	8.74111e-07
Gm42609	ENSMUSG00000105975.4	7.145	1.07597e-05
Gm47015	ENSMUSG00000112907.1	6.67892	0.000127871
Gm28321	ENSMUSG00000100816.1	6.56099	0.000280405
Gm37567	ENSMUSG00000104046.1	6.12488	0.00181263
Gm13166	ENSMUSG00000085525.7	6.08641	0.00224995
Gm13147	ENSMUSG00000087207.8	6.00757	0.00352423
Gm5954	ENSMUSG00000112987.1	5.8282	0.00659118
Gm47743	ENSMUSG00000114197.1	5.67464	0.0128788
Gm23639	ENSMUSG00000092819.1	5.6037	0.038167
Gm49377	ENSMUSG00000113506.1	5.43157	0.000295864
Gm40864	ENSMUSG00000113123.2	5.30941	0.0478418
Gm14267	ENSMUSG00000085682.2	5.19382	2.911e-09
Gm5441	ENSMUSG00000101930.1	5.07202	1.07654e-15
Tcfl5	ENSMUSG00000038932.13	5.00595	3.56029e-49
Gm13016	ENSMUSG00000087084.1	4.82812	5.99765e-103
Gm26793	ENSMUSG00000096999.1	4.7608	0.000320605
Gm12784	ENSMUSG00000086631.2	4.63577	0.000895041
Gm20711	ENSMUSG00000093538.2	4.53894	1.86921e-19
AC166341.1	ENSMUSG00000113670.1	4.52193	1.02777e-21
Cers3	ENSMUSG00000030510.11	4.51988	1.31647e-19
Gm13244	ENSMUSG00000082334.1	4.44745	0.0282448
Nat8f2	ENSMUSG00000033634.7	4.42259	3.47663e-35
2410018L13Rik	ENSMUSG00000073164.11	4.41077	1.07185e-53
Zfp981	ENSMUSG00000056300.14	4.29397	1.82807e-05
Gm37020	ENSMUSG00000103603.1	4.29102	2.76269e-11
4933402J15Rik	ENSMUSG00000115845.1	4.20486	0.00692771
Gm9269	ENSMUSG00000114041.2	4.17722	7.92048e-05
Gm13029	ENSMUSG00000086164.1	4.16821	2.47848e-10
Mnd1	ENSMUSG00000033752.7	4.00575	1.69643e-38
Mkrn3	ENSMUSG00000070527.3	3.924	5.54439e-31
5730507C01Rik	ENSMUSG00000073197.9	3.79695	0.00609064
Gm13245	ENSMUSG00000081998.1	3.78465	0.00904075
Pcdha1	ENSMUSG00000103442.5	3.70464	5.11367e-26
Gm13241	ENSMUSG00000073716.6	3.57804	0.000295864
AC163633.1	ENSMUSG00000116537.1	3.53415	0.00722274
1700030C10Rik	ENSMUSG00000099759.1	3.47552	4.09271e-10
Gm28503	ENSMUSG00000101813.1	3.4164	0.0126817
Abhd12b	ENSMUSG00000090121.10	3.26257	1.48074e-12
Zfp992	ENSMUSG00000070605.4	3.11312	1.25202e-13
Hoga1	ENSMUSG00000025176.14	3.02447	3.79548e-12
Zfp988	ENSMUSG00000078498.5	2.97638	0.00203595
Nup62cl	ENSMUSG00000072944.11	2.9655	2.91729e-07
Klf14	ENSMUSG00000073209.4	2.96546	8.12506e-38
#N/A	ENSMUSG00000115853.1	2.94431	0.00100636
Gm7240	ENSMUSG00000113626.1	2.94408	1.81109e-11
Gm25835	ENSMUSG00000089542.1	2.93504	0.00300768
Rdh16	ENSMUSG00000069456.4	2.87169	1.12956e-06
Gm49329	ENSMUSG00000113642.1	2.86885	1.378e-05
Gm35569	ENSMUSG00000115912.1	2.77395	4.86614e-17
Gm13238	ENSMUSG00000096233.1	2.73169	0.0171397
9030624G23Rik	ENSMUSG00000073158.4	2.72994	0.00354384
Creb3l3	ENSMUSG00000035041.8	2.69556	0.0193129
Bglap3	ENSMUSG00000074489.9	2.65893	0.000453136
Zfp979	ENSMUSG00000066000.12	2.63245	3.19484e-14
Gm48678	ENSMUSG00000111971.1	2.59014	5.50176e-14
Gm47652	ENSMUSG00000111481.1	2.57967	6.72849e-13
Pcdhb6	ENSMUSG00000051678.4	2.56921	9.16644e-42
Gm47446	ENSMUSG00000113632.1	2.52311	0.0302998
Wwox	ENSMUSG00000004637.15	2.46513	2.93834e-96
Gm19792	ENSMUSG00000113495.1	2.41066	0.000155613
Macc1	ENSMUSG00000041886.7	2.38809	9.77748e-07
Zfp982	ENSMUSG00000078496.9	2.37255	2.55399e-08
3222401L13Rik	ENSMUSG00000073590.3	2.37025	1.21245e-16
Pcdha8	ENSMUSG00000103800.1	2.34243	1.08882e-06
Gm12501	ENSMUSG00000083462.1	2.23706	0.000725454
Pcdhb8	ENSMUSG00000045876.4	1.97932	4.86614e-17
AC124739.2	ENSMUSG00000116775.1	1.97569	0.00352982
A2m	ENSMUSG00000030111.9	1.90239	1.42287e-05
Gm30371	ENSMUSG00000116525.1	1.87596	4.86614e-17
Rgs9bp	ENSMUSG00000056043.5	1.84318	0.0344132
2900052N01Rik	ENSMUSG00000099696.6	1.83779	1.26178e-53
Gm5784	ENSMUSG00000093908.2	1.82004	6.90375e-08
Ky	ENSMUSG00000035606.8	1.80658	2.06624e-05
Sult6b2	ENSMUSG00000048473.15	1.79092	0.0205114
Znf41-ps	ENSMUSG00000084350.1	1.64038	2.70761e-08
Gm30075	ENSMUSG00000108513.1	1.61546	0.0257647
Tmc6	ENSMUSG00000025572.17	1.61353	8.13382e-05
Pcdha2	ENSMUSG00000104148.5	1.58311	0.018299
Zfp991	ENSMUSG00000067916.9	1.58278	9.43336e-08
Tnfrsf8	ENSMUSG00000028602.12	1.56146	0.00049509
A330076C08Rik	ENSMUSG00000113186.1	1.49668	0.00309134
F630040K05Rik	ENSMUSG00000097727.8	1.47136	0.021482
Pcdhgb4	ENSMUSG00000103585.1	1.41895	9.77748e-07
F630042J09Rik	ENSMUSG00000114442.1	1.41876	0.0184274
Zfp951	ENSMUSG00000072774.10	1.41185	0.000268026
Hmmr	ENSMUSG00000020330.16	1.40137	0.000146318
Pcdhga2	ENSMUSG00000103332.1	1.33318	1.96477e-07
Gm3604	ENSMUSG00000094942.7	1.3222	1.79485e-05
Tmc1	ENSMUSG00000024749.8	1.3113	0.0101442
Egfl6	ENSMUSG00000000402.2	1.30905	0.000232558
Zfp808	ENSMUSG00000074867.4	1.29717	9.29354e-05
Pcdha4	ENSMUSG00000104252.5	1.29525	0.0213834
Dmkn	ENSMUSG00000060962.12	1.29321	0.0262364
Pcdhb18	ENSMUSG00000048347.5	1.28641	4.64807e-11
Npc1l1	ENSMUSG00000020447.5	1.25598	5.95012e-05
Pcdhga7	ENSMUSG00000103472.1	1.24306	1.20275e-11
1700016P03Rik	ENSMUSG00000085609.1	1.21918	0.0250876
Gm40578	ENSMUSG00000113029.1	1.20262	5.95012e-05
Pcdhb17	ENSMUSG00000046387.5	1.19563	1.81422e-11
Pcdhb22	ENSMUSG00000073591.4	1.18603	1.21518e-15
Gm3325	ENSMUSG00000113836.1	1.1767	0.000885472
Cyp26b1	ENSMUSG00000063415.12	1.16836	0.0099169
Adamtsl3	ENSMUSG00000070469.12	1.15102	0.0133501
C4b	ENSMUSG00000073418.4	1.14745	0.000236934
#N/A	ENSMUSG00000024042.6	1.1339	0.00606196
Pcdhga3	ENSMUSG00000104346.1	1.13303	2.52602e-08
Dach1	ENSMUSG00000055639.16	1.12408	7.08464e-07
Pcdhgb5	ENSMUSG00000103749.1	1.12074	0.0033729
Gm46409	ENSMUSG00000114851.1	1.10803	0.0047636
Ngb	ENSMUSG00000021032.13	1.09324	0.0261447
Wdr66	ENSMUSG00000029442.18	1.05514	1.3146e-06
Rgs10	ENSMUSG00000030844.11	1.05386	1.26678e-12
Fibcd1	ENSMUSG00000026841.7	1.05142	0.0201088
Zfp97	ENSMUSG00000095990.1	1.03859	0.000297944
Klhdc4	ENSMUSG00000040263.16	1.03456	9.62126e-05
Amz1	ENSMUSG00000050022.16	1.03441	0.00608438
Fabp7	ENSMUSG00000019874.11	1.01461	4.95991e-09
Gm19196	ENSMUSG00000109975.1	0.998115	0.000160739
Pcdhga6	ENSMUSG00000103793.1	0.956108	9.43336e-08
Tspan11	ENSMUSG00000030351.5	0.946133	0.0018698
Zfp984	ENSMUSG00000078495.10	0.942146	0.000338364
Pcdhb11	ENSMUSG00000051486.5	0.912151	0.00418834
#N/A	ENSMUSG00000095193.1	0.900117	0.0100051
1500009L16Rik	ENSMUSG00000087651.3	0.871977	9.62979e-06
Zfp976	ENSMUSG00000074158.9	0.85325	0.0170915
Asl	ENSMUSG00000025533.15	0.853119	0.0178947
Pcdhb14	ENSMUSG00000044043.4	0.826614	0.000444203
Pcdhb7	ENSMUSG00000045062.4	0.818835	0.000725454
Arl4d	ENSMUSG00000034936.2	0.818348	0.0232748
Marcksl1	ENSMUSG00000047945.6	0.805987	0.00167508
Per1	ENSMUSG00000020893.17	0.804667	0.000740135
Tunar	ENSMUSG00000097929.9	0.797549	0.021799
Spry4	ENSMUSG00000024427.6	0.792844	0.006259
Pcdhga8	ENSMUSG00000103897.1	0.780293	0.00169892
Mgst1	ENSMUSG00000008540.11	0.778756	0.00682448
Cd24a	ENSMUSG00000047139.9	0.772935	0.037683
Krt77	ENSMUSG00000067594.6	0.767114	0.0250443
Zfp937	ENSMUSG00000060336.6	0.745486	0.0123736
C2cd4c	ENSMUSG00000045912.9	0.74259	7.56169e-05
Lrig1	ENSMUSG00000030029.14	0.734275	9.94575e-06
4930539E08Rik	ENSMUSG00000048905.5	0.688593	0.0105446
P4ha1	ENSMUSG00000019916.14	0.661666	0.000575839
Midn	ENSMUSG00000035621.13	0.661175	0.0343998
Susd5	ENSMUSG00000086596.2	0.660424	0.0169245
Drc1	ENSMUSG00000073102.7	0.657658	0.0012459
Kif26b	ENSMUSG00000026494.12	0.655303	0.0128888
Fabp5	ENSMUSG00000027533.10	0.651195	1.03925e-05
Cd302	ENSMUSG00000060703.12	0.624061	0.000248515
Ankrd63	ENSMUSG00000078137.1	0.582234	0.0219852
Slc6a7	ENSMUSG00000052026.7	0.581994	0.000111203
Epha10	ENSMUSG00000028876.7	0.575046	0.000744293
Usp27x	ENSMUSG00000046269.16	0.562407	0.0183248
Dio2	ENSMUSG00000007682.6	0.557973	0.00050782
Zfp110	ENSMUSG00000058638.14	0.543581	0.0123736
Trib2	ENSMUSG00000020601.8	0.542777	0.035446
Ppp1r3c	ENSMUSG00000067279.2	0.533755	0.0100051
Ak4	ENSMUSG00000028527.18	0.523438	0.00118906
Atp2b4	ENSMUSG00000026463.17	0.515434	6.07526e-05
Ttll1	ENSMUSG00000022442.16	0.50716	0.00540054
Aspa	ENSMUSG00000020774.9	-0.503697	0.037844
Chrm2	ENSMUSG00000045613.9	-0.514385	0.0128888
Tshz3	ENSMUSG00000021217.7	-0.52205	0.00196985
Npy1r	ENSMUSG00000036437.6	-0.528657	0.00511626
Pds5b	ENSMUSG00000034021.15	-0.531125	4.70949e-05
C730002L08Rik	ENSMUSG00000114469.1	-0.534109	0.029677
Arhgap29	ENSMUSG00000039831.16	-0.541992	0.00922154
Arhgap15	ENSMUSG00000049744.15	-0.567298	0.0126817
Sema3e	ENSMUSG00000063531.7	-0.569496	0.00516356
6330403K07Rik	ENSMUSG00000018451.6	-0.579224	5.62159e-07
Lrp4	ENSMUSG00000027253.15	-0.58032	8.88302e-05
Fn1	ENSMUSG00000026193.15	-0.595392	0.0138296
Plxdc1	ENSMUSG00000017417.14	-0.603758	0.00479328
Tgfa	ENSMUSG00000029999.14	-0.608241	0.0427162
Igfbp4	ENSMUSG00000017493.12	-0.619289	3.77331e-05
Mylk	ENSMUSG00000022836.11	-0.630493	0.0388688
Hunk	ENSMUSG00000053414.8	-0.643869	0.00119339
Apod	ENSMUSG00000022548.14	-0.66277	8.22794e-05
Ighm	ENSMUSG00000076617.9	-0.670566	0.00300298
Il33	ENSMUSG00000024810.16	-0.687591	1.07299e-06
Phactr2	ENSMUSG00000062866.16	-0.712722	6.94098e-05
Nnt	ENSMUSG00000116207.1	-0.714484	0.0172552
Nnt	ENSMUSG00000025453.18	-0.725312	0.0138757
Anln	ENSMUSG00000036777.8	-0.729028	0.00418395
Htr2a	ENSMUSG00000034997.5	-0.739411	4.50399e-08
St6galnac5	ENSMUSG00000039037.5	-0.74296	0.000173109
Thbd	ENSMUSG00000074743.4	-0.74472	0.0484595
Mylk3	ENSMUSG00000031698.14	-0.744762	0.00691948
Coch	ENSMUSG00000020953.17	-0.772018	0.00021881
Tmem132d	ENSMUSG00000034310.8	-0.78726	1.21779e-08
Prelp	ENSMUSG00000041577.5	-0.843922	0.0306349
Gm29674	ENSMUSG00000112466.1	-0.849313	0.000300832
Cpm	ENSMUSG00000020183.11	-0.869246	0.018299
Papss2	ENSMUSG00000024899.6	-0.888257	0.0101931
Heph	ENSMUSG00000031209.14	-0.898686	0.00692771
Ddit4l	ENSMUSG00000046818.7	-0.915216	2.43424e-11
Gfpt2	ENSMUSG00000020363.6	-0.938628	0.0123736
Myo1d	ENSMUSG00000035441.14	-0.941311	0.00780767
Tfcp2l1	ENSMUSG00000026380.10	-0.942948	0.00204393
Slc6a20a	ENSMUSG00000036814.13	-0.949643	0.0113541
#N/A	ENSMUSG00000030711.15	-0.953426	0.00829552
Bche	ENSMUSG00000027792.11	-0.971524	0.0141846
Pls1	ENSMUSG00000049493.13	-0.985173	7.66195e-05
Cyp39a1	ENSMUSG00000023963.10	-0.988991	0.0382774
Vwf	ENSMUSG00000001930.17	-0.995688	0.00418326
Slc6a13	ENSMUSG00000030108.14	-1.02895	0.0388872
Gfra1	ENSMUSG00000025089.15	-1.04175	2.01446e-10
Col1a2	ENSMUSG00000029661.16	-1.04302	0.00662631
Sstr2	ENSMUSG00000047904.6	-1.11179	0.000268026
Etnppl	ENSMUSG00000019232.14	-1.1134	7.92295e-06
Lgr6	ENSMUSG00000042793.13	-1.11812	0.000367146
Cdh19	ENSMUSG00000047216.8	-1.12426	1.13039e-08
Spp1	ENSMUSG00000029304.14	-1.13805	0.0182092
Islr	ENSMUSG00000037206.15	-1.15204	0.000127871
Rspo1	ENSMUSG00000028871.7	-1.1668	0.000983436
Gjb2	ENSMUSG00000046352.7	-1.17574	0.00540054
Ogn	ENSMUSG00000021390.6	-1.21388	0.00615
A830019P07Rik	ENSMUSG00000094707.1	-1.23821	0.0201978
Abca8a	ENSMUSG00000041828.15	-1.27958	4.48219e-05
Aldh1a2	ENSMUSG00000013584.5	-1.28339	0.0360689
Bmp6	ENSMUSG00000039004.6	-1.28858	0.0436735
Scnn1a	ENSMUSG00000030340.16	-1.30833	0.024311
Fzd2	ENSMUSG00000050288.6	-1.33032	3.77589e-05
Hopx	ENSMUSG00000059325.14	-1.38394	2.55366e-11
Cartpt	ENSMUSG00000021647.7	-1.3876	0.00320842
Trim28	ENSMUSG00000005566.14	-1.39789	1.36963e-13
Fmod	ENSMUSG00000041559.7	-1.42655	0.00289451
Slc13a4	ENSMUSG00000029843.4	-1.42857	0.0261447
Ighg2c	ENSMUSG00000076612.8	-1.45065	0.00418834
Ccdc3	ENSMUSG00000026676.7	-1.54465	3.4131e-06
Slc22a6	ENSMUSG00000024650.4	-1.5697	0.00451834
Gm45844	ENSMUSG00000110105.1	-1.59975	0.00922154
Gm10635	ENSMUSG00000111765.1	-1.66446	7.79861e-07
Tmem232	ENSMUSG00000045036.15	-1.6744	0.00105043
Prg4	ENSMUSG00000006014.16	-1.83553	0.00157532
5930412G12Rik	ENSMUSG00000072591.10	-2.03779	8.1133e-05
Rxfp2	ENSMUSG00000053368.13	-2.16626	0.00433258
Onecut2	ENSMUSG00000045991.18	-2.21484	8.05216e-07
Slc26a7	ENSMUSG00000040569.13	-2.31946	0.00251959
Celsr1	ENSMUSG00000016028.10	-2.46051	0.0294709
Slc47a1	ENSMUSG00000010122.14	-3.00578	9.47082e-05
Myoc	ENSMUSG00000026697.10	-3.28379	4.55991e-15
Ptprh	ENSMUSG00000035429.13	-4.42191	0.000665134
Gm15510	ENSMUSG00000086604.2	-4.85509	0.0302998
Gm10163	ENSMUSG00000066443.5	-6.25749	0.00148371
#N/A	ENSMUSG00000098615.4	-6.91328	6.31361e-05
