# Supplementary material for: Activation of endogenous retroviruses during brain development causes an inflammatory response
Source: EMBO J. 2021 Mar 1;40(9):e106423. doi: 10.15252/embj.2020106423 (PMC8090857; doi:10.15252/embj.2020106423)
Supplement: Supplementary file 3 — Table EV2 [file EMBJ-40-e106423-s002.xlsx]

## Sheet: Table EV2
Table EV2. Up/down-regulated genes in respective cell type in adult cortical tissue of Emx1-Cre/Trim28fl.
Gene	p_val	avg_logFC	pct.1	pct.2	p_val_adj	celltype
Meg3	0	0.300418	1	1	0	Excitatory Neurons
Gm26835	0	0.253087	0.97	0.879	0	Excitatory Neurons
Hecw2	0	-0.257099	0.977	0.991	0	Excitatory Neurons
Tmem132d	0	-0.323585	0.83	0.954	0	Excitatory Neurons
Pde10a	1.21332e-303	0.328863	0.996	0.984	2.51195e-299	Excitatory Neurons
Homer1	4.71604e-298	0.263277	0.952	0.843	9.76362e-294	Excitatory Neurons
Pak7	3.03402e-240	-0.250593	0.944	0.975	6.28133e-236	Excitatory Neurons
Sgcz	7.76227e-105	-0.28271	0.94	0.972	1.60702e-100	Excitatory Neurons
Cdh18	5.09602e-93	-0.402891	0.669	0.792	1.05503e-88	Excitatory Neurons
Hs3st4	5.86489e-54	-0.32438	0.507	0.634	1.21421e-49	Excitatory Neurons
Snhg11	1.42468e-79	0.283133	1	0.997	2.94952e-75	Inhibitory Neurons
Nrg3	9.14e-21	-0.37207	0.228	0.589	1.89225e-16	Microglia
Pcdh9	1.48569e-14	-0.382583	0.293	0.571	3.07583e-10	Microglia
Kcnip4	2.13402e-11	-0.342295	0.421	0.646	4.41806e-07	Microglia
Celf2	6.11459e-11	-0.270003	0.783	0.888	1.2659e-06	Microglia
Csmd1	7.06209e-11	-0.260593	0.21	0.456	1.46206e-06	Microglia
Snhg111	1.03746e-10	-0.259929	0.6	0.81	2.14786e-06	Microglia
Cadm2	8.66486e-10	-0.260207	0.272	0.499	1.79389e-05	Microglia
Mnd1	2.27e-60	0.434352	0.275	0.001	4.69957e-56	Olligodendrocytes
Slc44a5	1.29984e-47	0.266727	0.247	0.01	2.69107e-43	Olligodendrocytes
Ctnna3	1.63094e-38	-0.527757	0.48	0.821	3.37653e-34	Olligodendrocytes
Slc15a2	2.88448e-37	0.254997	0.341	0.071	5.97175e-33	Olligodendrocytes
Magi2	1.87904e-35	-0.308928	1	1	3.89018e-31	Olligodendrocytes
Adipor2	4.61329e-35	0.432159	0.77	0.484	9.5509e-31	Olligodendrocytes
Rps8	1.60633e-33	0.326319	0.492	0.195	3.32558e-29	Olligodendrocytes
Frmd5	6.56471e-25	0.342866	0.995	0.978	1.35909e-20	Olligodendrocytes
Lrp1b	1.69675e-23	-0.273488	0.947	0.998	3.51278e-19	Olligodendrocytes
Cdh10	2.42733e-23	-0.307858	0.414	0.721	5.0253e-19	Olligodendrocytes
Vmp1	1.36407e-22	0.285543	0.937	0.839	2.82404e-18	Olligodendrocytes
Nrg31	2.42772e-19	-0.268968	0.273	0.535	5.02611e-15	Olligodendrocytes
Fth1	3.15447e-17	0.356608	0.929	0.853	6.5307e-13	Olligodendrocytes
Ptgds	7.00909e-15	0.285793	0.912	0.762	1.45109e-10	Olligodendrocytes
Kcnip41	7.51066e-14	-0.26638	0.432	0.632	1.55493e-09	Olligodendrocytes
Tspan2	6.39599e-13	0.261511	0.828	0.717	1.32416e-08	Olligodendrocytes
9330111N05Rik	9.88524e-10	-0.365005	0.071	0.202	2.04654e-05	Olligodendrocytes
Kcnip42	2.34082e-11	-0.267342	0.426	0.73	4.8462e-07	Oligodendrocytes precursor
Nrg1	1.44263e-10	-0.304808	0.549	0.8	2.98667e-06	Oligodendrocytes precursor
Unc13c	7.27535e-139	-0.699993	0.012	0.712	1.50622e-134	Astrocytes
Cadm21	2.14476e-64	-0.368411	0.995	1	4.4403e-60	Astrocytes
Rora	6.91344e-44	-0.359092	0.997	0.996	1.43129e-39	Astrocytes
Prex2	2.90377e-38	-0.34663	0.972	0.989	6.01168e-34	Astrocytes
Fgf14	5.1899e-35	-0.34351	0.432	0.769	1.07446e-30	Astrocytes
Cdh19	3.28846e-31	-0.278749	0.432	0.752	6.8081e-27	Astrocytes
Cadm1	7.90516e-30	-0.315481	0.945	0.972	1.63661e-25	Astrocytes
Auts2	6.52453e-28	-0.261184	0.943	0.994	1.35077e-23	Astrocytes
Glul	5.70403e-27	0.268355	0.948	0.882	1.18091e-22	Astrocytes
Apoe	1.0483e-26	0.345345	0.995	0.945	2.1703e-22	Astrocytes
Fry	8.26595e-26	-0.27018	0.391	0.669	1.7113e-21	Astrocytes
Pde10a1	5.3628e-22	0.391839	0.467	0.237	1.11026e-17	Astrocytes
Rmst	2.49748e-18	0.312013	0.856	0.776	5.17054e-14	Astrocytes
Ptn	3.73581e-18	0.252896	0.936	0.874	7.73425e-14	Astrocytes
Kcnd2	4.58702e-13	0.275601	0.795	0.679	9.4965e-09	Astrocytes
