# Supplementary material for: Activation of endogenous retroviruses during brain development causes an inflammatory response
Source: EMBO J. 2021 Mar 1;40(9):e106423. doi: 10.15252/embj.2020106423 (PMC8090857; doi:10.15252/embj.2020106423)
Supplement: Supplementary file 4 — Table EV3 [file EMBJ-40-e106423-s011.xlsx]

## Sheet: Table EV3
Table EV3. Target sequence for the guide RNAs targeting Trim28
The number of each guide RNA refers to the exon in which the sequence is located.
Guide RNA	Target sequence
g3	GCACTCCACACAATAGCTAGTGG
g4	GGTCCTTGTGAGCGTTGAGCTGG
g13	CGCACTGGTTACACATGACCAGG
Control (gLacZ)	TGCGAATACGCCCACGCGATTGG
