# Supplementary material for: Activation of endogenous retroviruses during brain development causes an inflammatory response
Source: EMBO J. 2021 Mar 1;40(9):e106423. doi: 10.15252/embj.2020106423 (PMC8090857; doi:10.15252/embj.2020106423)
Supplement: Supplementary file 5 — Table EV4 [file EMBJ-40-e106423-s009.xlsx]

## Sheet: Table EV4
Table EV4. Primers for indel validation and MMERVK10C expression
The upper part of the table includes RT-PCR primers used to amplify a 1.5 kilobase sequence in Trim28, in which the respective gRNA target sequences is located in the middle. The lower part of the table provides the sequences of qRT-PCR primers used to verify the increased MMERVK10C expression.
RT-PCR primers (amplicon)		Sequence (5'→3')
Trim28 g3	Fwd	AGGCGCAGGAGCTTCTGGA
	Rev	CCCTTCCTACCCAATGCTAAT
Trim28 g4	Fwd	ACAAGGAACCAGGATGGTC
	Rev	CCCAAGAGGCAAAACGCAAA
Trim28 g13	Fwd	AGGTAAGTAGTTGTGCCTTGG
	Rev	TCTCAAAGAAGCGCTGCAA
qRT-PCR primers		Sequence (5' -> 3')
MMERVK10C LTR	Fwd	GTGTGAGACACGCCTCTCCT
	Rev	GGGAGAGCTTGATTGCAGAG
MMERVK10C POL	Fwd	GCCACCAGAGACATGGTTTT
	Rev	CGGGCTTCTTTTCTTGTGAG
MMERVK10C ENV	Fwd	TATCGCCTCAGGGTTAATGC
	Rev	TGGATGCCACACAACTCATT
