# Supplementary material for: Activation of endogenous retroviruses during brain development causes an inflammatory response
Source: EMBO J. 2021 Mar 1;40(9):e106423. doi: 10.15252/embj.2020106423 (PMC8090857; doi:10.15252/embj.2020106423)
Supplement: Supplementary file 6 — Table EV5 [file EMBJ-40-e106423-s001.xlsx]

## Sheet: Sheet1
Table EV5: Activation of endogenous retroviruses during brain development causes neuroinflammation
Summary	Endogenous retroviruses (ERVs) make up a large fraction of mammalian genome and are thought to contribute to human disease, including brain disorders. Aberrant activation of ERVs constitute a potential trigger for an inflammatory response, but mechanistic insight into this phenomenon remains unclear. Using CRISPR/Cas9-based gene disruption of the epigenetic co-repressor protein Trim28, we found a…
Design	In vitro CRISPR Trim28-KO in mouse neural progentiro cells (NPCs) with 3 guide RNAs (guide 3, 4 and 13 targeting exon 3, 4 and 13 of Trim28) where each guide has two duplicates. Two controls (where guide RNA towards LacZ were used). In vivo CRISPR Trim28-KO (cas knockin mice): five Cas9-GFP knock in mice (referred as Cas in this document) where injected with guide RNAs 3 or 4 or 13 (targeting exo…
Sample	Experiment title	Condition	Guide (if applicable)	Experiment description	Processed file	File checksum
npc_ko_g3_845	In vitro CRISPR	KO	3	Rosa26-Cas9 knock-in mice	npc_ko_g3_845.bw	9bc1bfea711dc3dcf1a978a63906b422
npc_ko_g3_870	In vitro CRISPR	KO	3	Rosa26-Cas9 knock-in mice	npc_ko_g3_870.bw	12d08f8d17a83a148582566f6e3d42e0
npc_ko_g4_848	In vitro CRISPR	KO	4	Rosa26-Cas9 knock-in mice	npc_ko_g4_848.bw	b4d1f79db6a507659fed6507e42a7df4
npc_ko_g4_873	In vitro CRISPR	KO	4	Rosa26-Cas9 knock-in mice	npc_ko_g4_873.bw	aa205633c0a5b49bb95ddda34a522700
npc_ko_g13_851	In vitro CRISPR	KO	13	Rosa26-Cas9 knock-in mice	npc_ko_g13_851.bw	f07f9cf69a7e3ce4dc67c29e74e65959
npc_ko_g13_876	In vitro CRISPR	KO	13	Rosa26-Cas9 knock-in mice	npc_ko_g13_876.bw	f058a43721abf517c54762f0ce85f9f4
npc_ctrl_842	In vitro CRISPR	Control		Rosa26-Cas9 knock-in mice	npc_ctrl_842.bw	0b4b6bc4303a086c6a4b16bc537dd7fd
npc_ctrl_867	In vitro CRISPR	Control		Rosa26-Cas9 knock-in mice	npc_ctrl_867.bw	f7209da85e5dce93cc4aaebdfdac04ce
invivo_crispr_ctrl_trim28fl_797	In vivo CRISPR Trim28fl	Control		Trim28 floxed mice	invivo_crispr_trim28fl_ctrl_797.bw	a021ce65d0db924c184de86a9d426876
invivo_crispr_ctrl_trim28fl_798	In vivo CRISPR Trim28fl	Control		Trim28 floxed mice	invivo_crispr_trim28fl_ctrl_798.bw	c30b0852e62f0dd5ed5c1ae3be6efa80
invivo_crispr_ctrl_trim28fl_799	In vivo CRISPR Trim28fl	Control		Trim28 floxed mice	invivo_crispr_trim28fl_ctrl_799.bw	fc2bedd4a4c21cd374772411b53ef726
invivo_crispr_ctrl_trim28fl_822	In vivo CRISPR Trim28fl	Control		Trim28 floxed mice	invivo_crispr_trim28fl_ctrl_822.bw	77e65c280bce747c0e1dedd2963a1120
invivo_crispr_ko_trim28fl_794	In vivo CRISPR Trim28fl	KO		Trim28 floxed mice	invivo_crispr_trim28fl_ko_794.bw	11e5a1741d017f842d2fff5d06c93204
invivo_crispr_ko_trim28fl_795	In vivo CRISPR Trim28fl	KO		Trim28 floxed mice	invivo_crispr_trim28fl_ko_795.bw	2bcbebbe2bae32d0793af050126fa8b7
invivo_crispr_ko_trim28fl_796	In vivo CRISPR Trim28fl	KO		Trim28 floxed mice	invivo_crispr_trim28fl_ko_796.bw	61b843b49824a0aa708a6f2f42c45dbe
invivo_crispr_ko_trim28fl_823	In vivo CRISPR Trim28fl	KO		Trim28 floxed mice	invivo_crispr_trim28fl_ko_823.bw	a71ff2e967046bc353d8830b8c58c6d7
invivo_crispr_ctrl_cas_ctrl	In vivo CRISPR Cas9	Control		Cas9 GFP knock-in mice	invivo_crispr_ctrl_cas_ctrl.bw	328b1f7f03f3c1bcfb807a2073e83587
invivo_crispr_ko_cas_g13	In vivo CRISPR Cas9	KO	13	Cas9 GFP knock-in mice	invivo_crispr_ko_cas_g13.bw	09d43529a4b751fae2d4db3d3c280bb3
invivo_crispr_ko_cas_g3	In vivo CRISPR Cas9	KO	3	Cas9 GFP knock-in mice	invivo_crispr_ko_cas_g3.bw	3d3c388d5e990c403dfd88e39aea6996
invivo_crispr_ko_cas_g3g4g13	In vivo CRISPR Cas9	KO	3,4,13	Cas9 GFP knock-in mice	invivo_crispr_ko_cas_g3g4g13.bw	53ff4f8e0c49db7ebfd3ae872438b1c6
invivo_crispr_ko_cas_g4	In vivo CRISPR Cas9	KO	4	Cas9 GFP knock-in mice	invivo_crispr_ko_cas_g4.bw	d99f4ef4cb18f98c28f446eba5d35524
invivo_crispr_ko_stopcas_g13	In vivo CRISPR Stop Cas9	KO	13	Stop-Cas9-GFP knock-in mice	invivo_crispr_ko_stopcas_g13.bw	974d45a18ab66bdd51c0fb30363ac135
invivo_crispr_ko_stopcas_g3	In vivo CRISPR Stop Cas9	KO	3	Stop-Cas9-GFP knock-in mice	invivo_crispr_ko_stopcas_g3.bw	7937a17c47babb77580f461136a108a2
invivo_crispr_ko_stopcas_g3g4g13	In vivo CRISPR Stop Cas9	KO	3,4,13	Stop-Cas9-GFP knock-in mice	invivo_crispr_ko_stopcas_g3g4g13.bw	d30be8583314c33ff2efb7fe4b820fd0
invivo_crispr_ko_stopcas_g4	In vivo CRISPR Stop Cas9	KO	4	Stop-Cas9-GFP knock-in mice	invivo_crispr_ko_stopcas_g4.bw	f6b25240ca2c573f890659b8a810f205
invivo_crispr_ctrl_stopcas_ctrl	In vivo CRISPR Stop Cas9	Control		Stop-Cas9-GFP knock-in mice	invivo_crispr_ctrl_stopcas_ctrl.bw	6f76f6c9b0799e897c1d07e8b779eb91
emx_ko_60ctx2	Emx animals	KO		Male Emx1-Cre (+/-); Trim28-fl (+/-); gtRosa(+/-) were bred with Trim28-fl (+/+) females to generate animals in which one (Emx1-Cre +/-; Trim28-fl+/-) or both (Emx1-Cre +/-; Trim28-fl +/+) Trim28 alleles had been excised, used as control and Trim28-KO, respectively.	emx_ko_60ctx2.bw	3f7ef7efe92797323a8c236001ecb84a
emx_ko_73ctx2	Emx animals	KO		Male Emx1-Cre (+/-); Trim28-fl (+/-); gtRosa(+/-) were bred with Trim28-fl (+/+) females to generate animals in which one (Emx1-Cre +/-; Trim28-fl+/-) or both (Emx1-Cre +/-; Trim28-fl +/+) Trim28 alleles had been excised, used as control and Trim28-KO, respectively.	emx_ko_73ctx2.bw	c51684cdf249f15e19ee2f839b086970
emx_ko_76ctx2	Emx animals	KO		Male Emx1-Cre (+/-); Trim28-fl (+/-); gtRosa(+/-) were bred with Trim28-fl (+/+) females to generate animals in which one (Emx1-Cre +/-; Trim28-fl+/-) or both (Emx1-Cre +/-; Trim28-fl +/+) Trim28 alleles had been excised, used as control and Trim28-KO, respectively.	emx_ko_76ctx2.bw	6f8d09e63c62914cd93d1bb4f6c89180
emx_ctrl_64ctx2	Emx animals	Control		Male Emx1-Cre (+/-); Trim28-fl (+/-); gtRosa(+/-) were bred with Trim28-fl (+/+) females to generate animals in which one (Emx1-Cre +/-; Trim28-fl+/-) or both (Emx1-Cre +/-; Trim28-fl +/+) Trim28 alleles had been excised, used as control and Trim28-KO, respectively.	emx_ctrl_64ctx2.bw	6959ed94136cd1189671a784ed9575c4
emx_ctrl_65ctx2	Emx animals	Control		Male Emx1-Cre (+/-); Trim28-fl (+/-); gtRosa(+/-) were bred with Trim28-fl (+/+) females to generate animals in which one (Emx1-Cre +/-; Trim28-fl+/-) or both (Emx1-Cre +/-; Trim28-fl +/+) Trim28 alleles had been excised, used as control and Trim28-KO, respectively.	emx_ctrl_65ctx2.bw	bfe340eb7cad96bbd3c2ac7756a9af8c
emx_ctrl_77ctx2	Emx animals	Control		Male Emx1-Cre (+/-); Trim28-fl (+/-); gtRosa(+/-) were bred with Trim28-fl (+/+) females to generate animals in which one (Emx1-Cre +/-; Trim28-fl+/-) or both (Emx1-Cre +/-; Trim28-fl +/+) Trim28 alleles had been excised, used as control and Trim28-KO, respectively.	emx_ctrl_77ctx2.bw	8938bd5ae17f9d4127cb98acfb43c1c7
CR020_S9	IgG	IgG			CR020_S9_bt2.sens-loc.mapq10.sorted.bw	572bcd29ded49f54aee9150a95d4484c
CR021_S10	H3K9me3	H3K9me3			CR021_S10_bt2.sens-loc.mapq10.sorted.bw	b9616aed3dab1e6d0c02782248894b85
