# Supplementary material for: Activation of endogenous retroviruses during brain development causes an inflammatory response
Source: EMBO J. 2021 Mar 1;40(9):e106423. doi: 10.15252/embj.2020106423 (PMC8090857; doi:10.15252/embj.2020106423)
Supplement: Supplementary file 7 — Source Data for Expanded View [file EMBJ-40-e106423-s006.zip]

Archive with 4 entries (3 files):
- EV_Figure_Source_Data/
- EV_Figure_Source_Data/FigureEV5_Source_Data.xlsx
- EV_Figure_Source_Data/FigureEV1_Source_Data.xlsx
- EV_Figure_Source_Data/FigureEV2_Source_Data.xlsx
