# Supplementary material for: Activation of endogenous retroviruses during brain development causes an inflammatory response
Source: EMBO J. 2021 Mar 1;40(9):e106423. doi: 10.15252/embj.2020106423 (PMC8090857; doi:10.15252/embj.2020106423)
Supplement: Supplementary file 7 — Source Data for Expanded View [file EMBJ-40-e106423-s006.zip › EV_Figure_Source_Data/FigureEV5_Source_Data.xlsx]

## Sheet: Source data to Figure EV5a
Source data to Figure EV5a
			Counting Iba1+
		Ctl	1	2	3	4	5	6	7	8	9	10	AVG		Total avg			Ctl Ctx	KO Ctx
		No20	49	49	48	50	54	48	49	49	58	57	51.1		40.4167			40.4167	38.875
		No20	40	50	39	47	45	45	46	41	40	39	43.2		8.38944		StDev	8.38944	6.4577
		No27	35	38	36	37	43	46	36	36	38	47	39.2				SEM	1.08307	1.02105
		No27	56	42	47	49	49	54	33	45	41	37	45.3
		No63	29	27	35	24	31	33	32	35	28	29	30.3
		No63	32	28	29	35	31	31	39	38	33	38	33.4
		KO	1	2	3	4	5	6	7	8	9	10	AVG		Total avg
		No31	43	38	50	41	44	54	45	46	47	38	44.6		38.875
		No31	43	48	43	38	35	35	38	42	38	37	39.7		6.4577
		No72	38	44	42	38	34	35	38	43	39	49	40
		No72	31	36	34	32	33	23	30	34	31	28	31.2
			26	36	32	28	31	32	30	34	27	30	30.6
