# Supplementary material for: Activation of endogenous retroviruses during brain development causes an inflammatory response
Source: EMBO J. 2021 Mar 1;40(9):e106423. doi: 10.15252/embj.2020106423 (PMC8090857; doi:10.15252/embj.2020106423)
Supplement: Supplementary file 7 — Source Data for Expanded View [file EMBJ-40-e106423-s006.zip › EV_Figure_Source_Data/FigureEV1_Source_Data.xlsx]

## Sheet: Source data to Fig EV1b
Source data to Fig EV1b
	Cycle value for technical triplicates
	SAMPLE	LacZ	g3	g4	g13	no RT	NTC	H2O		LacZ	g3	g4	g13	no RT	NTC	H2O		LacZ	g3	g4	g13	no RT	NTC	H2O		LacZ	g3	g4	g13	no RT	NTC	H2O		LacZ	g3	g4	g13	no RT	NTC	H2O
		17.62	18.18	17.98	17.97	35	0	35		19.9	19.81	20.11	19.95	35	35	35		35	30.23	31.4	30.6	0	0	0		25.96	23.36	24.16	23.58	0	0	0		22.31	21.77	22.58	21.82	32.04	33.14	32.68
		17.73	18.05	18.08	18.01	35	35	35		20.23	20.09	20.47	20.27	35	35	35		35	30.23	31.38	30.63	0	0	0		26.15	23.62	24.46	23.77	0	0	0		22.34	21.75	22.58	21.88	31.61	32.75	32.12
		17.9	18.25	18.28	18.19	0	35	0		20.36	20.29	20.6	20.49	35	35	0		35	30.22	31.44	30.74	0	0	0		26.26	23.63	24.52	23.86	0	0	0		22.5	21.84	22.67	21.94	32.08	32.88	32.34
	PRIMER	Bactin	Bactin	Bactin	Bactin	Bactin	Bactin	Bactin		GAPDH	GAPDH	GAPDH	GAPDH	GAPDH	GAPDH	GAPDH		ENV	ENV	ENV	ENV	ENV	ENV	ENV		POL	POL	POL	POL	POL	POL	POL		LTR	LTR	LTR	LTR	LTR	LTR	LTR
	cDNA for qRT-PCR was created with the Maxima First Strand cDNA Synthesis Kit (Invitrogen) and analyzed with SYBR Green I master (Roche) on a LightCycler 480 (Roche). Data are represented with the ΔΔCt method normalized to the housekeeping genes GAPDH and B-actin.
