# Supplementary material for: Activation of endogenous retroviruses during brain development causes an inflammatory response
Source: EMBO J. 2021 Mar 1;40(9):e106423. doi: 10.15252/embj.2020106423 (PMC8090857; doi:10.15252/embj.2020106423)
Supplement: Supplementary file 7 — Source Data for Expanded View [file EMBJ-40-e106423-s006.zip › EV_Figure_Source_Data/FigureEV2_Source_Data.xlsx]

## Sheet: Source data to Fig EV2c
Source data to Figure EV2c
	Animal A: gLacZ + Cre
		Non trim	RFP/Trim	Trim	Percent of the RFP/GFP that are Trim+						gLacZ	g3	g4	g13	g3,4,13
	1	0	39	39	1					Average	0.987864	0.194397	0.0431388	0.114439	0.0101645
	2	1	37	36	0.972973					StDev	0.019498	0.175837	0.0213804	0.039377	0.0135679
	3	0	46	46	1					SEM	0.00587886	0.053017	0.00644643	0.0118726	0.00391672
	4	0	34	34	1
	5	0	36	36	1
	6	1	39	38	0.974359
	7	0	29	29	1
	8	0	37	37	1
	9	3	50	47	0.94
	10	1	48	47	0.979167
	11	0	32	32	1
		6	427	421	0.987864	Average
				0.985948	0.019498	StDev
					0.00587886	SEM
	Animal B: g3 + Cre
		RFP	All	Trim	Percent of the RFP/GFP that are Trim+
	1	47	50	3	0.0638298
	2	47	49	2	0.0425532
	3	48	59	11	0.229167
	4	30	43	13	0.433333
	5	25	36	11	0.44
	6	22	29	7	0.318182
	7	22	31	9	0.409091
	8	27	30	3	0.111111
	9	21	22	1	0.047619
	10	37	37	0	0
	11	23	24	1	0.0434783
		349	410	61	0.194397	Average
				0.174785	0.175837	StDev
					0.053017	SEM
			Total number of neurons		349
				All	296
				Trim28+	58
	Animal C: g4 + Cre
		RFP	All	Trim	Percent of the RFP/GFP that are Trim+
	1	61	63	2	0.0327869
	2	62	63	1	0.016129
	3	94	98	4	0.0425532
	4	87	89	2	0.0229885
	5	80	83	3	0.0375
	6	69	71	2	0.0289855
	7	48	50	2	0.0416667
	8	44	46	2	0.0454545
	9	40	42	2	0.05
	10	49	52	3	0.0612245
	11	63	69	6	0.0952381
		697	726	29	0.0431388	Average
				0.0416069	0.0213804	StDev
					0.00644643	SEM
			Total number of neurons
				All	574
				Trim28+	29
	Animal D: g13 + Cre
		RFP	Total	Trim	Percent of the RFP/GFP that are Trim+
	1	51	55	4	0.0784314	0.0784314
	2	49	56	7	0.142857	0.142857
	3	72	78	6	0.0833333	0.0833333
	4	72	79	7	0.0972222	0.0972222
	5	43	49	6	0.139535	0.139535
	6	64	67	3	0.046875	0.046875
	7	47	52	5	0.106383	0.106383
	8	48	54	6	0.125	0.125
	9	44	49	5	0.113636	0.113636
	10	46	52	6	0.130435	0.130435
	11	41	49	8	0.195122	0.195122
		577	640	63	0.114439	Average
				0.109185	0.039377	StDev
					0.0118726	SEM
			Total number of neurons
				All	395
				Trim28+
	Animal E: g3, 4, 13 + Cre
		RFP trim	All	Trim	Percent of the RFP/GFP that are Trim+
	1	44	44	0	0
	2	51	51	0	0
	3	58	60	2	0.0344828
	4	67	67	0	0
	5	44	45	1	0.0227273
	6	60	60	0	0
	7	74	75	1	0.0135135
	8	63	63	0	0
	9	50	51	1	0.02
	10	45	45	0	0
	11	32	33	1	0.03125
	12	53	53	0	0
		641	594	6	0.0101645	Average
				0.00936037	0.0135679	StDev
					0.00391672	SEM
			Total number of neurons
				All	442
				Trim28+
