# Supplementary material for: Activation of endogenous retroviruses during brain development causes an inflammatory response
Source: EMBO J. 2021 Mar 1;40(9):e106423. doi: 10.15252/embj.2020106423 (PMC8090857; doi:10.15252/embj.2020106423)
Supplement: Supplementary file 9 — Source Data for Figure 1 [file EMBJ-40-e106423-s008.xlsx]

## Sheet: Source data to Fig 1c
Source data to Figure1c
	Well
	1	2	3	4	5	6	7	8	9	10	11	12	13	14	15
Sample	Ladder	LacZ	g3	g4	g13	LacZ	g3	g4	g13	LacZ	g3	g4	g13	Ladder	Ladder
Volume loaded	-	5ul	5ul	5ul	5ul	5ul	5ul	5ul	5ul	10ul	10ul	10ul	10ul	-	-
Trim28
rabbit KAP1 1:1,000 abcam 10484
actin
mouse 1:50,000	0
