# Supplementary material for: Activation of endogenous retroviruses during brain development causes an inflammatory response
Source: EMBO J. 2021 Mar 1;40(9):e106423. doi: 10.15252/embj.2020106423 (PMC8090857; doi:10.15252/embj.2020106423)
Supplement: Supplementary file 10 — Source Data for Figure 2 [file EMBJ-40-e106423-s007.xlsx]

## Sheet: Source data to Fig 2d
Source data to Figure 2d
	Animal F: LacZ
		Non trim	All	Trim	Percent of the RFP/GFP that are Trim+
	1	1	56	55	0.982143
	2	1	52	51	0.980769
	3	0	44	44	1
	4	1	57	56	0.982456								Excluded
	5	1	62	61	0.983871						gLacZ	g3	g4	g13	g3,4,13
	6	1	51	50	0.980392					Average	0.986257	0.0320363		0.171196	0.114187
	7	1	58	57	0.982759					StDev	0.00842732	0.0428195		0.0422587	0.0917556
	8	1	57	56	0.982456					SEM	0.00243276	0.0129106		0.0127415	0.0276653
	9	1	57	56	0.982456
	10	1	45	44	0.977778
	11	0	50	50	1
	12	0	47	47	1
		9	636	627	0.986257	Average
				0.985849	0.00842732	StDev
					0.00243276	SEM
	Animal G: g3
		RFP	Total	Trim	Percent of the RFP/GFP that are Trim+
	1	46	46	0	0	0
	2	52	54	2	0.0384615	0.0384615
	3	60	60	0	0	0
	4	74	76	2	0.027027	0.027027
	5	70	72	2	0.0285714	0.0285714
	6	69	69	0	0	0
	7	61	66	5	0.0819672	0.0819672
	8	54	61	7	0.12963	0.12963
	9	44	44	0	0	0
	10	68	69	1	0.0147059	0.0147059
		598	617	19	0.0320363	Average
				0.0317726	0.0428195	StDev
					0.0129106	SEM
	Animal H: g4		Misplaced injection
	Animal I: g13
		RFP	Total	Trim	Percent of the RFP/GFP that are Trim+
	1	53	60	7	0.132075	0.132075
	2	47	54	7	0.148936	0.148936
	3	68	82	14	0.205882	0.205882
	4	80	97	17	0.2125	0.2125
	5	62	73	11	0.177419	0.177419
	6	46	56	10	0.217391	0.217391
	7	61	68	7	0.114754	0.114754
	8	59	71	12	0.20339	0.20339
	9	66	73	7	0.106061	0.106061
	10	31	37	6	0.193548	0.193548
		573	671	98	0.171196	Average
				0.17103	0.0422587	StDev
					0.0127415	SEM
	Animal J: g3, 4, 13
		RFP/trim	Total	Trim	Percent of the RFP/GFP that are Trim+
	1	26	29	3	0.115385	0.115385
	2	38	42	4	0.105263	0.105263
	3	44	45	1	0.0227273	0.0227273
	4	55	58	3	0.0545455	0.0545455
	5	49	50	1	0.0204082	0.0204082
	6	46	47	1	0.0217391	0.0217391
	7	27	33	6	0.222222	0.222222
	8	27	31	4	0.148148	0.148148
	9	37	42	5	0.135135	0.135135
	10	27	35	8	0.296296	0.296296
		376	412	36	0.114187	Average
				0.0957447	0.0917556	StDev
					0.0276653	SEM
			Total number of neurons
				All	395
				Trim28+
										Non trim	All	RFP	RFP/Trim	Percent of the RFP/GFP that are Trim+
									1	1	56	55	54	0.981818
									2	1	52	51	50	0.980392
									3	0	44	44	44	1
									4	1	57	56	55	0.982143
									5	1	62	61	60	0.983607
									6	1	51	50	49	0.98
									7	1	58	57	56	0.982456
									8	1	57	56	55	0.982143
									9	1	57	56	55	0.982143
									10	1	45	44	43	0.977273
									11	0	50	50	50	1
									12	0	47	47	47	1
										9	636	627		0.986257	Average
												0.985849		0.00842732	StDev
														0.00243276	SEM
									Very caudal injection
