# Supplementary material for: Activation of endogenous retroviruses during brain development causes an inflammatory response
Source: EMBO J. 2021 Mar 1;40(9):e106423. doi: 10.15252/embj.2020106423 (PMC8090857; doi:10.15252/embj.2020106423)
Supplement: Supplementary file 11 — Source Data for Figure 6 [file EMBJ-40-e106423-s005.xlsx]

## Sheet: Source data to Figure 6b
Source data to Figure 6b-c
CORTEX KO
PlateNumber	ALL VALID NUCLEI	NeuriteTotalLengthPerCell	Relative values (presented)	BranchPointTotalCell (presented)	ProcessTotalLengthPerField	ProcesSpotTotalAreaPerField	NeuriteSpotTotalAreaPerProcessLength	Relative values (presented)
2	627	46.8635	0.535521	1.33333	15065.8	336	0.0223022	0.172351
2	598	97.0793	1.10935	2.5	17442.5	1642	0.0941377	0.727494
1	594	54.0383	0.61751	1.66667	15559.1	224	0.0143967	0.111257
2	589	30.3848	0.347215	0	15173.6	56	0.00369062	0.028521
2	577	96.9328	1.10768	2.5	15923.5	1545	0.0970265	0.749818
1	569	67.2767	0.768788	1.25	17417.5	1277	0.0733171	0.566592
1	569	53.2002	0.607932	1.30769	15555.9	1097	0.0705197	0.544974
1	569	58.8599	0.672608	1.28571	16216.9	682	0.042055	0.325
1	567	69.3343	0.792301	1.45455	18641.9	1324	0.0710227	0.548862
2	566	79.4841	0.908286	1.71429	17479.4	866	0.049544	0.382875
1	562	82.8933	0.947244	1.64286	18453.5	1959	0.106159	0.820393
1	561	103.97	1.18809	2.41667	16650.2	2375	0.142641	1.10232
1	559	82.5534	0.943359	1.875	18627.7	2328	0.124975	0.965804
1	556	74.3959	0.850142	1.6	17231.5	629	0.036503	0.282094
1	556	44.9617	0.51379	0.615385	16706.3	1065	0.0637482	0.492645
2	554	59.1243	0.675629	1	16401.4	404	0.024632	0.190356
1	553	81.3202	0.929268	1.5	17874.4	1196	0.0669112	0.517088
1	551	47.2888	0.540382	1	14651.2	538	0.0367206	0.283776
2	551	80.1015	0.915342	2.09091	18091.3	1487	0.0821941	0.635194
1	549	29.6576	0.338906	0.333333	15099.5	193	0.0127819	0.0987778
2	549	70.3878	0.80434	1.625	16722.3	990	0.0592024	0.457515
2	548	92.8628	1.06117	2.83333	17149.7	906	0.0528289	0.40826
1	547	55.9191	0.639002	1.28571	18041.7	805	0.0446189	0.344814
1	547	72.4202	0.827565	1.75	14402.1	508	0.0352726	0.272585
2	547	59.5663	0.680679	1	16955.7	780	0.0460023	0.355504
2	545	92.0188	1.05152	2.30769	18952	2246	0.11851	0.915842
1	544	83.3651	0.952635	1.66667	20409.6	1416	0.0693791	0.53616
1	544	66.4299	0.759113	0.9	14317.1	1141	0.079695	0.615881
2	543	56.965	0.650954	1.42857	16563.6	572	0.0345335	0.266874
1	541	58.0256	0.663074	0.571429	15994.4	704	0.0440153	0.340149
2	541	72.8816	0.832837	1.85714	18114.2	846	0.0467036	0.360924
1	539	99.5675	1.13778	2.38462	18124.9	2405	0.13269	1.02543
2	539	78.9914	0.902656	1	17675.3	237	0.0134086	0.103621
1	538	87.2675	0.997229	1.63636	19014.3	1823	0.0958753	0.740922
2	538	83.5346	0.954572	2	21046.8	1426	0.0677537	0.523599
1	535	64.8215	0.740733	2	16524	423	0.0255992	0.19783
1	535	45.7314	0.522584	0.6	14407	375	0.026029	0.201151
2	535	35.6525	0.407411	0.5	17567.4	118	0.00671699	0.0519088
1	533	45.2248	0.516795	1	17236.2	358	0.0207703	0.160512
1	528	66.849	0.763902	1.6	12634.5	637	0.0504175	0.389625
2	527	76.4514	0.87363	1.38462	17079.3	1323	0.0774623	0.598627
2	527	75.3289	0.860803	1.85714	17239.6	1042	0.0604422	0.467096
1	526	29.3309	0.335172	0.125	13901.2	382	0.0274796	0.212361
1	523	37.6962	0.430764	0.428571	14425.1	391	0.0271056	0.209471
2	522	71.3079	0.814854	1.5	17702.4	1010	0.0570544	0.440915
2	520	58.3627	0.666926	1.66667	16333.4	244	0.0149387	0.115446
2	520	77.1474	0.881583	1.83333	16492.3	682	0.0413525	0.319571
1	519	71.6064	0.818266	1.46154	16262.8	1458	0.0896523	0.69283
1	518	95.6712	1.09326	1.85714	16280.3	872	0.0535617	0.413923
2	518	75.8927	0.867246	1.66667	17951.2	803	0.0447323	0.34569
1	517	73.6331	0.841425	2	18981.1	563	0.029661	0.22922
10	515	122.904	1.40446	2.86957	17376.4	5023	0.28907	2.23393
1	514	81.2167	0.928085	2.22222	17394.9	1209	0.0695033	0.53712
1	513	89.7918	1.02607	2.11111	16283.4	1229	0.0754759	0.583276
1	512	41.6984	0.476498	0.818182	17089.6	829	0.048509	0.374876
1	511	58.2178	0.66527	1.83333	17317.5	632	0.0364949	0.282032
1	509	70.2637	0.802922	1.36364	16723	1462	0.0874243	0.675613
2	509	63.9866	0.731192	1.15385	15265.5	1228	0.0804428	0.62166
1	508	81.2235	0.928163	1.66667	16522.9	1541	0.0932642	0.720744
2	508	78.6177	0.898386	2	18242.2	1024	0.0561336	0.433799
9	508	117.121	1.33837	2.7931	19254.1	6435	0.334214	2.5828
1	506	89.3097	1.02057	1.6875	17271.8	2543	0.147235	1.13782
1	505	97.0798	1.10936	2.05556	17122.6	2869	0.167556	1.29487
1	502	90.6097	1.03542	2.5625	16147.4	2633	0.163061	1.26013
9	501	148.863	1.7011	3.89474	19383.5	10593	0.546495	4.2233
2	499	46.4406	0.530689	1	17342.8	141	0.00813018	0.0628298
1	498	80.1744	0.916174	0.5	17681.9	750	0.0424163	0.327792
2	498	66.8411	0.763811	1.75	15903.7	388	0.0243969	0.188539
2	498	71.5651	0.817793	1.83333	14752.6	803	0.0544312	0.420643
9	498	150.91	1.72449	3.34783	19204.6	6795	0.353822	2.73433
2	497	142.402	1.62727	3	15608.6	502	0.0321619	0.248546
2	495	53.9475	0.616472	0.7	14061.6	883	0.0627953	0.485281
1	494	112.215	1.28231	2.3125	17392.6	3338	0.19192	1.48316
10	494	147.199	1.68208	4.32143	18530.3	7888	0.425682	3.28966
1	492	53.7059	0.613712	1.8	14954.4	513	0.0343042	0.265102
1	492	51.8324	0.592302	0.846154	17251.9	1182	0.0685144	0.529477
2	491	82.0894	0.938057	2.26667	16718.5	2198	0.131471	1.016
10	491	133.8	1.52897	3.52	19163	6344	0.331054	2.55838
1	490	74.3083	0.84914	2	16092.4	958	0.0595311	0.460055
2	490	92.952	1.06219	2.28571	17896.2	1172	0.0654887	0.506095
2	490	82.4517	0.942197	2	16109.8	860	0.0533837	0.412548
9	490	148.727	1.69955	3.54167	19148.7	6316	0.32984	2.549
1	487	68.6775	0.784796	1.7	17090.2	1247	0.0729659	0.563878
2	487	73.735	0.84259	1.14286	16725.7	961	0.0574566	0.444023
2	486	75.8477	0.866732	1.66667	17400	1695	0.0974136	0.75281
1	484	99.4963	1.13697	2.11111	16297.7	1694	0.103941	0.803254
2	484	101.487	1.15972	2.75	17604.1	1522	0.0864571	0.668138
1	483	69.1208	0.789862	1	17164	1945	0.113319	0.875723
1	482	135.937	1.55338	3	15995.8	1510	0.0943998	0.729519
2	482	85.826	0.980757	2.27273	15871.3	1680	0.105851	0.818016
1	481	65.6607	0.750322	1	15935	1701	0.106746	0.824933
1	480	91.0397	1.04033	2.38462	17580.2	2125	0.120874	0.934115
1	480	89.6504	1.02446	2.26667	18169.7	2110	0.116127	0.897428
1	477	54.6563	0.624572	0.875	16309	545	0.0334171	0.258247
1	477	75.8965	0.867289	1.06667	16467.8	1781	0.108151	0.835785
2	477	113.647	1.29868	3.55556	17013.9	1670	0.0981553	0.758542
2	476	93.6623	1.0703	1.3	17426.7	1442	0.0827467	0.639464
10	476	111.101	1.26959	2.73913	16918	4667	0.27586	2.13184
10	475	108.323	1.23783	2.38235	16891.5	6964	0.412279	3.18608
10	475	115.457	1.31936	2.83333	18627.7	7339	0.393984	3.0447
9	474	132.731	1.51675	3.34783	19035.6	5746	0.301855	2.33273
1	473	54.0481	0.617622	1.45455	12793.7	1019	0.0796486	0.615522
2	473	89.2869	1.02031	2.35714	17729.2	2420	0.136498	1.05485
2	473	74.4842	0.85115	1	16989	174	0.0102419	0.0791491
2	470	97.775	1.1173	2.85714	17017.3	1192	0.0700466	0.541318
2	470	78.5009	0.897051	3	16694.2	440	0.0263564	0.203682
9	470	104.921	1.19896	2.9	18921.2	4058	0.214468	1.65741
9	469	198.788	2.27161	5.56667	19321	10997	0.569175	4.39857
10	469	172.983	1.97672	4.65517	19336.3	9366	0.484374	3.74323
9	468	145.214	1.6594	3.86364	18372	5995	0.326311	2.52172
1	465	68.0983	0.778178	1.88889	16342.5	1045	0.0639436	0.494155
9	465	160.624	1.83549	3.82353	16742	4786	0.285868	2.20918
10	465	136.515	1.55999	3.40741	17700.8	6643	0.375293	2.90026
1	464	75.7896	0.866068	1.33333	19044.9	250	0.0131269	0.101444
10	464	132.548	1.51466	3.68182	18056.3	5711	0.316289	2.44427
1	462	74.4545	0.850812	1.71429	19496.5	1844	0.094581	0.730919
9	462	111.06	1.26911	2.16	17683.8	5071	0.286759	2.21607
1	461	70.518	0.805828	1.57143	17350.4	1753	0.101035	0.780799
2	461	78.1008	0.892479	2.1	19330.8	1415	0.0731991	0.565681
2	461	95.3101	1.08913	1.81818	16128.1	1654	0.102554	0.792532
9	460	123.991	1.41688	3.53571	20428.6	6711	0.32851	2.53872
10	460	149.378	1.70698	3.76471	20863.1	9374	0.449309	3.47225
9	456	117.831	1.34649	3.06667	18299.4	6016	0.328755	2.54061
1	455	88.622	1.01271	2.25	17936.2	702	0.0391388	0.302464
1	455	86.3346	0.986568	1.625	18976.6	2293	0.120833	0.933793
9	455	145.822	1.66635	3.96154	19827.4	7064	0.356275	2.75329
2	454	76.2643	0.871493	1.38462	15718.9	1725	0.10974	0.848071
9	453	114.402	1.3073	2.88889	18627.7	5221	0.280281	2.166
1	452	63.4191	0.724707	1.55556	14561	1050	0.0721102	0.557266
10	452	75.2098	0.859442	1.48485	16473.1	4579	0.277969	2.14814
1	451	80.0944	0.91526	1.55	15856.5	2658	0.167629	1.29543
2	451	64.9608	0.742324	1.11111	17368.9	930	0.0535438	0.413785
9	449	117.905	1.34733	2.9	18335.6	5764	0.314362	2.42938
1	448	98.5389	1.12603	2.75	18046.8	1503	0.0832834	0.643612
2	448	30.4068	0.347466	0.25	16416.5	145	0.00883258	0.068258
10	448	168.724	1.92806	4.66667	19606.6	6638	0.338559	2.61637
10	448	135.939	1.55341	3.38889	19628.6	4713	0.240109	1.85556
10	447	149.616	1.70971	2.88462	16467.8	7835	0.475777	3.67679
9	446	143.926	1.64468	3.64	18573.2	6551	0.352713	2.72576
9	446	128.651	1.47013	3.51515	18130.5	7290	0.402084	3.1073
9	446	104.544	1.19465	2.30769	16609.9	2373	0.142866	1.10407
10	446	150.647	1.72148	4.04	18321.9	6772	0.369613	2.85636
10	445	156.169	1.78458	4.37143	18410.5	10248	0.556639	4.30169
10	445	147.772	1.68863	4.09091	19838.9	5967	0.300773	2.32436
10	444	144.018	1.64573	3.34375	17754.5	9024	0.508264	3.92785
10	443	142.282	1.62589	3.64	18736.1	6982	0.37265	2.87983
10	443	108.942	1.24491	2.5	18014.4	6789	0.376866	2.91241
1	442	53.2706	0.608738	0.5	15810.6	298	0.0188481	0.145657
2	442	76.7744	0.877322	2	17220.9	685	0.0397772	0.307397
2	440	59.7074	0.682292	1.28571	13706.4	789	0.0575641	0.444854
10	440	115.654	1.32161	2.89655	18306.9	6336	0.346099	2.67465
10	440	170.513	1.9485	4.61538	19541.6	8230	0.421153	3.25466
10	440	139.287	1.59167	3.30769	18539.1	6517	0.351528	2.7166
10	439	118.051	1.349	2.44118	18398.2	7143	0.388244	3.00034
10	439	138.599	1.58381	3.81481	19015.9	6249	0.32862	2.53956
10	437	129.04	1.47457	3.37037	19210.7	6661	0.346734	2.67955
10	437	132.845	1.51805	2.92857	19400	6617	0.341082	2.63587
9	436	127.847	1.46095	3.4	19876.3	6621	0.333111	2.57427
9	436	122.939	1.40486	2.53333	19050.3	6275	0.329391	2.54553
10	436	170.291	1.94596	4.77273	18699.4	6882	0.368034	2.84416
9	435	120.316	1.37488	3.17857	17833.3	6131	0.343794	2.65683
9	435	150.863	1.72395	4.37037	18896.7	7448	0.394143	3.04593
10	435	139.958	1.59934	4.08696	18800.1	6290	0.334572	2.58557
9	434	149.509	1.70848	3.6	21096.6	5410	0.256439	1.98175
9	433	169.728	1.93953	5.08696	19535.1	6713	0.343638	2.65563
10	432	113.224	1.29384	2.90476	15912.5	4320	0.271485	2.09803
2	431	72.7307	0.831114	1.85714	16760.8	840	0.0501169	0.387302
10	431	141.021	1.61149	3.36364	19856.4	8369	0.421477	3.25716
10	431	148.796	1.70033	4	19190.8	6976	0.363507	2.80917
9	430	147.767	1.68857	3.85185	20052.3	7091	0.353626	2.73281
10	429	191.024	2.18289	5.48387	19607.6	10375	0.529132	4.08912
10	429	92.4826	1.05682	2.35294	17129.4	2557	0.149275	1.15359
9	428	126.841	1.44945	3.33333	17809.5	4227	0.237345	1.8342
10	428	150.124	1.71551	3.83871	18881	8519	0.451193	3.48681
1	426	58.5184	0.668706	1.14286	17399.6	1584	0.0910367	0.703529
9	426	165.172	1.88746	4.60606	19033.2	9727	0.511054	3.94941
10	426	92.162	1.05316	2.4375	14461.7	2603	0.179993	1.39098
9	424	118.22	1.35094	2.2963	17961.1	5433	0.302487	2.33761
10	423	148.1	1.69238	4.52174	18170.1	6358	0.349916	2.70414
10	422	195.926	2.2389	6.10345	19820.4	10788	0.544287	4.20624
10	422	140.696	1.60777	3.84211	18327.7	4641	0.253223	1.9569
10	421	120.795	1.38035	2.73077	18093	5794	0.320235	2.47477
9	420	142.834	1.6322	3.81818	19231.3	8421	0.437881	3.38393
9	419	164.673	1.88176	4.58333	19625	7633	0.388943	3.00574
2	418	127.529	1.45731	3.1	17122.9	2214	0.129301	0.999233
10	418	136.361	1.55824	3.75862	17752	7385	0.416009	3.21491
10	418	125.264	1.43142	3.39286	19518.4	6325	0.324054	2.50428
1	417	65.096	0.743869	1.25	17753.8	1368	0.0770541	0.595472
2	417	79.1466	0.904429	2	15958.9	1820	0.114043	0.881322
9	417	130.644	1.49291	2.94737	18293.9	4623	0.252708	1.95292
10	417	118.222	1.35095	3	17166.8	4176	0.243261	1.87991
9	416	94.7601	1.08285	2.12	19205.8	3976	0.207021	1.59985
10	416	114.07	1.30351	2.96875	18242.2	6482	0.355329	2.74598
10	416	162.351	1.85523	4.78571	16856.1	4163	0.246973	1.9086
9	415	120.407	1.37593	3.2963	17737.7	5978	0.337022	2.6045
10	415	127.133	1.45278	3.15789	17855.1	4488	0.251357	1.94248
10	413	131.937	1.50768	3.29167	19752.5	6202	0.313985	2.42647
10	413	127.132	1.45277	3.11111	18112.6	6447	0.355939	2.75069
9	412	159.146	1.8186	3.8	19964.5	6909	0.346064	2.67438
2	411	29.7616	0.340093	0.285714	14064.3	382	0.0271609	0.209899
10	409	128.99	1.474	3.51613	18147.5	7104	0.391459	3.02519
9	408	155.008	1.77132	4.22222	18896.7	4743	0.250996	1.93969
10	408	177.547	2.02888	4.8	18718.4	8254	0.440957	3.40771
9	407	122.041	1.39459	3.92308	18634.2	5847	0.313778	2.42487
9	407	128.84	1.47229	3.33333	20263.3	5578	0.275276	2.12732
10	407	101.607	1.16109	2.58333	18848	4717	0.250265	1.93404
9	405	114.766	1.31146	3	19015.6	5746	0.302173	2.33519
10	405	157.482	1.79958	3.91304	19494.1	6376	0.327073	2.52761
9	404	143.364	1.63826	3.91176	18867.4	8896	0.471501	3.64375
10	404	142.244	1.62546	3.83871	18658.1	7876	0.422121	3.26214
10	404	196.405	2.24437	4.95238	19387.5	7210	0.371888	2.87394
9	403	98.5878	1.12659	2.47619	17379.1	3392	0.195177	1.50832
10	403	163.454	1.86783	5.03704	19391	7322	0.377598	2.91806
9	400	133.17	1.52177	3.33333	18675.5	5699	0.30516	2.35827
10	400	114.611	1.30969	3.02857	18404	7337	0.398664	3.08087
CORTEX Ctl
PlateNumber	VALID NUCLEUS	NeuriteTotalLengthPerCell	Relative values (presented)	BranchPointTotalCell (presented)	ProcessTotalLengthPerField	ProcesSpotTotalAreaPerField	NeuriteSpotTotalAreaPerProcessLength	Relative values (presented)
3	630	21.364	0.244132	1	15243.4	56	0.00367371	0.0283904
4	621	64.1867	0.733479	1.25	16238.6	471	0.0290049	0.224149
4	615	82.1513	0.938764	3	15648	520	0.033231	0.256809
5	611	86.9649	0.993771	2.75	17063.6	541	0.031705	0.245015
6	605	50.9514	0.582235	1	16826.9	1040	0.0618059	0.477635
3	600	60.2932	0.688987	1	16901.7	411	0.0243172	0.187922
4	599	96.0274	1.09733	1.6	16603.5	821	0.0494475	0.382129
4	598	50.4918	0.576983	1.5	14045	398	0.0283374	0.218991
6	594	44.1864	0.50493	1	16594.1	135	0.00813542	0.0628703
6	592	55.3231	0.632192	0.8	16129.3	534	0.0331075	0.255854
3	591	30.5563	0.349176	0	15151.9	57	0.0037619	0.0290719
6	591				17309	107	0.00618177	0.0477725
5	588	66.1296	0.755681	1.6	17542.3	644	0.0367113	0.283704
3	587	19.1421	0.218742	0	16624	35	0.00210539	0.0162704
6	587	78.8499	0.901039	1.5	15839.7	663	0.0418568	0.323468
5	584	99.8237	1.14071	1.625	16970.6	1615	0.0951647	0.735431
5	582	90.8303	1.03794	2.54545	17152.5	1748	0.10191	0.787555
4	581	85.7276	0.979632	2.16667	15797.5	1914	0.121158	0.936309
6	577	78.3742	0.895603	0.75	15584.6	565	0.0362537	0.280168
5	576	85.066	0.972072	1.42857	17474.8	1060	0.0606587	0.468769
4	575	26.4651	0.302424	0.5	11748.9	109	0.00927749	0.0716962
3	572	54.7696	0.625866	0	13963.2	140	0.0100264	0.0774834
6	572	74.4692	0.850979	2	18936.7	1732	0.0914625	0.70682
5	570	96.1147	1.09833	2.53333	18377.4	2590	0.140934	1.08913
4	567	100.035	1.14313	2	17065.2	2330	0.136535	1.05514
3	566	143.842	1.64373	3	13940.3	261	0.0187227	0.144688
6	566	117.864	1.34686	3.33333	17791.4	1273	0.0715513	0.552947
3	563	114.935	1.31339	2	15616.5	349	0.0223482	0.172706
3	563	13.0888	0.14957	0	15123.2	33	0.00218208	0.0168631
4	563				14687.5	232	0.0157958	0.122069
4	563				15411	0	0	0
3	562	82.881	0.947104	2	14317.1	441	0.0308023	0.238039
3	562	85.3204	0.974979	2.5	12831.9	387	0.0301592	0.23307
5	561	38.4995	0.439944	1	13001.1	85	0.00653788	0.0505246
3	560				12573.4	160	0.0127253	0.0983407
5	559	96.8901	1.10719	1.57143	17420.1	1054	0.060505	0.467581
6	559	48.5877	0.555225	0.428571	17118.5	532	0.0310775	0.240166
6	558	117.326	1.34071	2.8	17186.7	856	0.049806	0.384899
3	556	97.9751	1.11959	2.55556	16436.3	1341	0.0815875	0.630506
6	556	45.9198	0.524738	0.7	17925.8	745	0.0415601	0.321176
6	556	195.339	2.23219	7	17757	365	0.0205553	0.158851
3	555	83.9018	0.958768	2	16642.5	291	0.0174854	0.135126
5	555	77.3119	0.883463	1.5	18680	1821	0.0974839	0.753353
3	554	57.2182	0.653848	1	15096.3	110	0.00728655	0.0563103
6	554	135.814	1.55199	5.5	18979.2	531	0.0279779	0.216213
3	552	60.0226	0.685894	1	13627	164	0.0120349	0.0930055
3	552	12.9787	0.148311	1	13652.5	39	0.00285663	0.022076
3	551	71.8523	0.821075	2	14974.7	258	0.0172291	0.133146
4	551	73.4771	0.839642	2.25	18532.7	328	0.0176985	0.136773
5	551	78.8645	0.901205	1.16667	18614.1	825	0.0443213	0.342514
3	550	64.0991	0.732478	1.33333	15638.2	397	0.0253865	0.196187
4	550	26.0514	0.297696	1	15539.8	148	0.00952393	0.0736007
5	550	88.1527	1.00734	1.5	15327.9	378	0.024661	0.190579
6	550	53.3324	0.609443	1	16818.7	369	0.0219399	0.169551
5	549	116.444	1.33063	2.72222	19053.4	3625	0.190255	1.47028
3	548				13532.1	203	0.0150013	0.11593
4	548	91.6103	1.04686	2.42857	16569.8	1158	0.0698861	0.540078
3	547	39.2031	0.447984	0.5	15576.1	128	0.00821769	0.0635061
5	547	80.5918	0.920944	2.14286	18067.8	778	0.0430599	0.332766
3	546				13456.5	145	0.0107754	0.0832723
6	546	51.4045	0.587413	0.333333	16265.9	256	0.0157385	0.121627
3	545	68.4027	0.781656	1.75	15985.7	419	0.0262109	0.202558
4	545				11368.3	61	0.00536582	0.0414669
3	543	8.12132	0.0928045	0	14137.3	56	0.00396115	0.0306116
4	542	71.9037	0.821663	2	15251.5	304	0.0199325	0.154038
6	542	66.4893	0.759791	1	13941.9	381	0.0273277	0.211188
3	541	22.8921	0.261595	0.5	13733.7	74	0.00538822	0.0416401
4	541	41.6517	0.475965	1	13183.9	168	0.0127429	0.0984765
3	540	17.6924	0.202176	0	10589.9	29	0.00273847	0.0211628
4	540	49.6564	0.567437	1	15517.1	181	0.0116646	0.0901436
4	540	74.2976	0.849019	1.66667	16129.7	409	0.0253569	0.195957
5	540	164.646	1.88145	4	17318.9	491	0.0283505	0.219092
3	538	125.221	1.43093	5	15306.6	229	0.0149608	0.115617
6	538	48.9076	0.55888	1	17392	254	0.0146044	0.112862
6	538	49.8687	0.569863	1	16067.3	508	0.0316171	0.244336
4	537	18.2246	0.208258	0	14222.2	92	0.00646876	0.0499904
5	537	121.557	1.38906	3.16667	15071.5	1373	0.0910991	0.704012
6	537	61.0038	0.697106	1.14286	17565.4	825	0.0469674	0.362963
5	536	74.5666	0.852093	2	17861.4	317	0.0177478	0.137155
6	535	17.907	0.204628	0.25	12772.4	121	0.00947358	0.0732116
3	534				12427.6	0	0	0
6	534	61.8709	0.707016	0.875	18222.1	939	0.0515308	0.398229
3	532	28.1777	0.321994	0	13228.8	45	0.00340168	0.0262881
3	531	7.24264	0.0827636	0	14018.6	18	0.00128401	0.00992281
5	530	12.6569	0.144633	0	14319.3	53	0.0037013	0.0286036
5	530	45.062	0.514936	1	12750.8	247	0.0193713	0.149701
6	530	53.1669	0.607552	0.5	15341.2	200	0.0130368	0.100748
4	529	67.4025	0.770226	2.5	15281.4	274	0.0179303	0.138565
4	529	47.5314	0.543154	1	14457.5	175	0.0121044	0.0935425
4	529	77.2394	0.882635	1.2	13222.2	652	0.049311	0.381074
3	528				10626.8	24	0.00225843	0.0174531
5	528	82.0021	0.937059	1.5	17338.6	557	0.0321248	0.24826
6	528	21.6924	0.247885	0	15404	47	0.00305116	0.0235793
6	528	58.1584	0.664592	0.6	16389.8	511	0.0311779	0.240942
3	527				9801.05	20	0.0020406	0.0157697
6	527	78.0937	0.892398	1	18094.8	354	0.0195636	0.151187
5	526	99.7764	1.14017	2.5	15944.6	1013	0.0635323	0.490976
5	526	66.2868	0.757476	1.66667	17558.3	1038	0.0591174	0.456858
6	526	62.6539	0.715962	1.25	17795.5	471	0.0264673	0.204539
3	525	23.4706	0.268204	0	14189	34	0.00239623	0.018518
4	525	30.4727	0.34822	1	12949	63	0.00486525	0.0375985
5	525	23.3478	0.266801	1	18586.8	125	0.00672522	0.0519723
4	524	19.3137	0.220703	0	14055.4	30	0.00213441	0.0164947
6	524				14084.5	76	0.00539599	0.0417001
4	523	55.684	0.636316	2.5	15197.7	205	0.0134889	0.104242
5	523	54.739	0.625517	1	17723.5	193	0.0108895	0.0841537
5	523	96.0597	1.0977	1.85714	18171.2	981	0.0539866	0.417207
3	522				12573.7	49	0.00389703	0.0301161
4	522	51.9499	0.593646	0.8	14774.9	431	0.0291711	0.225433
4	522	17.3137	0.197848	0	11825.2	35	0.00295979	0.0228732
5	522	38.6269	0.4414	0.833333	14517.3	439	0.0302399	0.233693
6	522	90.5676	1.03494	2	17721.8	1441	0.0813123	0.62838
3	521	56.3338	0.643741	1	15136.2	206	0.0136098	0.105176
3	521	80.3395	0.918061	1	16299.8	414	0.0253991	0.196284
6	521	56.785	0.648898	1.83333	16349.7	708	0.0433036	0.334649
6	521				16478.1	0	0	0
3	520	29.7585	0.340059	0.5	15002.8	130	0.00866505	0.0669633
6	520	82.9434	0.947816	2.5	16072.4	399	0.0248252	0.191849
4	519	34.3178	0.392158	0	14032.9	202	0.0143947	0.111242
4	519				14505.5	39	0.00268864	0.0207777
5	519	62.9009	0.718786	2	15133.2	104	0.0068723	0.053109
3	518	114.137	1.30428	3	14672.7	187	0.0127448	0.0984914
4	517	31.4873	0.359814	0	13073.2	216	0.0165224	0.127685
3	516				13543.9	0	0	0
3	516	39.8318	0.455168	1.5	12835.8	150	0.0116861	0.0903096
4	516	57.5085	0.657165	1.8	13998	510	0.0364338	0.28156
6	516	68.6226	0.784168	0.8	17579.6	600	0.0341305	0.263759
6	516	69.5207	0.794432	2	15826.2	551	0.0348157	0.269055
3	515	104.01	1.18854	4	10567.8	386	0.0365262	0.282274
5	515	70.4439	0.804982	1.6	17585	1280	0.0727893	0.562514
3	514				13396.9	0	0	0
7	514	132.231	1.51104	3.5	18633.4	5402	0.289909	2.24041
4	513				13049.1	0	0	0
5	511	109.193	1.24778	3.11111	18482.3	1643	0.0888961	0.686987
5	511	130.292	1.48888	4	16045.1	189	0.0117793	0.0910302
5	510	70.2532	0.802802	1.28571	14647.5	779	0.0531831	0.410998
5	510	47.369	0.541298	0.666667	16209	206	0.012709	0.0982148
4	509	66.1009	0.755352	2	14823.7	164	0.0110634	0.0854975
4	509	71.3396	0.815217	1	17082.3	708	0.0414464	0.320297
5	509	63.8985	0.730185	1	14938.4	698	0.0467253	0.361092
5	508	104.283	1.19167	2.15385	17645.2	2383	0.135051	1.04367
4	507	119.835	1.36939	4	14950.7	383	0.0256176	0.197972
5	507	34.5014	0.394257	1	17791.5	70	0.00393446	0.0304054
5	507	110.341	1.2609	2.0625	18134	2936	0.161906	1.2512
3	505				13650.6	248	0.0181677	0.1404
4	505			0	12642.9	26	0.0020565	0.0158926
4	505	54.1873	0.619212	1	10987.5	106	0.00964733	0.0745543
3	504	38.3848	0.438633	0	14650.7	81	0.00552876	0.0427261
5	504	130.715	1.49371	3	16267.1	270	0.016598	0.128269
5	503	79.0327	0.903127	2	17171.9	894	0.0520617	0.402331
5	503	84.7683	0.96867	2	17515.1	988	0.0564085	0.435924
3	502	45.5258	0.520235	1	11942.2	101	0.00845741	0.0653586
3	501	90.9576	1.0394	1	16425.4	275	0.0167424	0.129385
5	501	50.9404	0.58211	1	15750.4	387	0.0245708	0.189882
7	501	140.336	1.60365	3.25	17394	6481	0.3726	2.87944
4	499	35.0189	0.400171	0.5	16449.6	127	0.00772055	0.0596642
5	499	47.655	0.544567	1.25	16396.5	253	0.0154301	0.119244
6	499	53.7296	0.613983	1.2	15316	504	0.0329068	0.254303
6	499	28.243	0.322741	1	15899.1	42	0.00264166	0.0204147
6	498	42.3853	0.484348	1	15256.3	387	0.0253666	0.196032
5	497	104.745	1.19694	1.27273	17307	2011	0.116195	0.897956
6	497	40.3934	0.461586	0.4	12662.5	382	0.0301679	0.233137
7	497	112.411	1.28455	2.55	17406.4	4325	0.248472	1.92019
7	497	133.827	1.52928	3.75	18871.8	7053	0.373732	2.88819
4	496	40.607	0.464027	2	14461.8	76	0.00525523	0.0406123
5	496	60.749	0.694195	1	17306.8	419	0.0242101	0.187095
4	495	65.992	0.754108	1	14527.4	211	0.0145243	0.112243
5	494	48.0763	0.54938	1.4	12392.5	431	0.034779	0.268771
6	494	48.8561	0.558292	1.5	16739.3	177	0.0105739	0.0817152
4	493	34.9613	0.399512	1	16710.9	81	0.00484714	0.0374586
4	493				14490.6	25	0.00172526	0.0133328
4	493	56.5914	0.646685	0	14128.4	107	0.00757342	0.0585272
3	492	5.41421	0.0618697	0	14994.9	8	0.000533515	0.00412299
3	492				13331.3	26	0.0019503	0.0150719
5	492	51.4683	0.588142	1	15230.1	361	0.0237031	0.183177
7	492	29.6421	0.338729	0	14985	149	0.00994326	0.0768413
5	491	82.0645	0.937773	3.5	14801.8	302	0.0204029	0.157673
6	491	149.843	1.71229	4.33333	17241	1879	0.108984	0.842227
6	491	12.2782	0.140306	0	15040.6	30	0.0019946	0.0154142
4	490	53.4291	0.610549	0.5	14302.1	303	0.0211856	0.163722
5	489	72.3069	0.82627	1.42857	18008	949	0.0526989	0.407256
5	489	62.2362	0.71119	0.5	14824.8	212	0.0143004	0.110513
5	489	125.049	1.42897	3	14855.5	444	0.0298879	0.230973
6	489	54.7811	0.625998	1.25	16977.8	403	0.0237369	0.183439
3	488				8104.72	104	0.012832	0.0991656
3	488	34.8701	0.398469	0	14216.8	78	0.00548647	0.0423993
4	487	125.633	1.43564	4.16667	19543.5	1468	0.0751145	0.580483
4	486	44.4012	0.507384	1	14419	85	0.00589501	0.0455565
4	486	84.2596	0.962857	1	13686.4	158	0.0115443	0.089214
6	486	71.4248	0.81619	1	15628.2	346	0.0221394	0.171093
7	486	89.936	1.02772	1.88889	17861.1	2717	0.152118	1.17557
4	485	62.9572	0.719429	0.5	15351	232	0.015113	0.116793
4	484	51.0041	0.582838	1.33333	15092.8	257	0.017028	0.131592
5	484	47.3492	0.541072	0.875	16962.7	690	0.0406774	0.314354
5	484	42.4491	0.485077	0	16009.6	225	0.014054	0.108609
6	484	109.785	1.25454	2.94444	18542	3433	0.185147	1.43081
6	483	88.3591	1.0097	1.66667	19369.1	2967	0.153182	1.18379
3	482	36.5061	0.417165	1	11264.5	76	0.00674688	0.0521397
3	482				12317.4	85	0.00690083	0.0533294
4	482	39.8135	0.454959	1	15014.4	151	0.010057	0.0777203
4	482				12892.2	0	0	0
4	482	48.399	0.553068	1	10203.5	92	0.00901651	0.0696794
3	481				15085.6	0	0	0
4	481	74.626	0.852771	1.75	13627.3	571	0.041901	0.32381
7	481	121.512	1.38855	2.7	17382.5	4291	0.246858	1.90771
7	481	164.883	1.88416	4.64	21180.6	7560	0.356931	2.75836
4	480				13810.6	22	0.00159297	0.0123105
5	479	64.0999	0.732486	1	15379.3	205	0.0133296	0.103011
3	478	67.9173	0.776109	2.33333	14551.9	372	0.0255637	0.197556
4	478	41.6274	0.475688	0.5	13974	157	0.0112352	0.0868252
4	478	26.505	0.30288	0	14533.4	54	0.00371559	0.028714
5	478	58.2532	0.665675	0.2	15795.2	445	0.0281731	0.217721
4	477	46.5171	0.531563	1	11761.6	73	0.00620662	0.0479646
5	477	50.3867	0.575782	1	15119	608	0.0402143	0.310775
7	477	116.769	1.33435	3.13889	17821.7	7445	0.41775	3.22836
4	475	118.652	1.35587	3	12940.5	388	0.0299833	0.23171
7	475	112.587	1.28656	2.91176	18932.6	6755	0.356793	2.75728
3	473	104.388	1.19287	2.8	15901.9	1002	0.0630112	0.486949
4	473	138.26	1.57994	2.66667	14459.5	728	0.0503474	0.389083
7	473	132.965	1.51943	3.18919	17743	9169	0.516768	3.99357
5	472	37.927	0.433402	0.666667	14258.8	166	0.0116419	0.0899686
5	471	49.0061	0.560006	0	12348.4	98	0.00793623	0.061331
3	470				11927.1	222	0.0186131	0.143841
4	470	62.0903	0.709522	0.5	13042.7	466	0.0357289	0.276112
5	470	31.4025	0.358845	0	17155	113	0.006587	0.0509042
5	470	67.7548	0.774252	1	15693.4	103	0.00656327	0.0507208
5	469	76.069	0.869261	2	19197.4	266	0.013856	0.107079
7	468	132.729	1.51673	3.88889	20370.6	6392	0.313785	2.42492
4	467	57.66	0.658897	1.2	15299.7	545	0.0356216	0.275283
7	467	103.697	1.18498	2.4	17494.9	3852	0.220178	1.70153
4	466	107.717	1.23091	2.66667	13787.2	456	0.0330741	0.255596
4	466	60.6288	0.692822	0.5	13826.8	206	0.0148986	0.115136
6	466	93.4437	1.06781	2.6	16978.9	766	0.0451149	0.348647
4	465	88.8135	1.0149	2.11111	17018	3033	0.178223	1.3773
7	465	141.546	1.61748	4.03125	18400.1	8679	0.471682	3.64515
5	464	65.6952	0.750717	2	17058.8	331	0.0194035	0.14995
7	464	136.798	1.56323	3.46667	18941.9	7074	0.373458	2.88607
6	463				16506.4	0	0	0
4	462	72.2873	0.826046	0	18813.8	243	0.012916	0.0998147
7	462	154.889	1.76996	4.25532	20609.8	13758	0.667547	5.15878
4	461	92.8729	1.06128	2.11765	17378.6	2777	0.159794	1.23488
3	460	33.4148	0.38184	0.5	13183.1	399	0.0302661	0.233896
5	460	29.8446	0.341042	1	15434.9	79	0.00511828	0.0395539
7	460	148.45	1.69638	3.97059	18350.6	9381	0.51121	3.95062
6	459	124.983	1.42822	2.44444	17539.6	2072	0.118133	0.912929
8	459	164.705	1.88212	4.26667	20690.2	9513	0.459783	3.55319
3	458	49.9717	0.57104	0.5	11526.9	198	0.0171772	0.132745
7	458	120.42	1.37608	3.07143	19034.8	6141	0.322619	2.49319
5	457	77.2316	0.882546	2	18107.1	582	0.0321421	0.248394
4	456	36.6666	0.418999	0.8	11159.9	352	0.0315414	0.243751
4	454	103.891	1.18719	0.5	16817.9	300	0.0178381	0.137852
5	454	43.3326	0.495173	0.4	14644.4	757	0.0516921	0.399475
7	454	150.199	1.71636	4.70833	19387.5	6919	0.356879	2.75795
4	453				14805.3	43	0.00290437	0.0224449
6	453	87.0848	0.995141	1.76471	16826.7	2635	0.156597	1.21017
7	452	150.301	1.71752	4.57143	19559.4	7539	0.385442	2.97869
7	452	152.545	1.74318	4.5	20273.1	7161	0.353226	2.72972
8	452	149.972	1.71377	3.87179	20775.9	11160	0.53716	4.15116
8	451	152.325	1.74066	4.67857	21930	8106	0.36963	2.85649
3	450	95.1638	1.08746	2.54545	16997	1682	0.0989589	0.764752
5	450	49.6969	0.5679	0.428571	17566.5	607	0.0345545	0.267036
8	450	174.065	1.98908	5.63333	19843.6	9516	0.479549	3.70595
5	449	84.7572	0.968543	2.1	14633.8	1406	0.0960788	0.742494
4	448	84.6931	0.967811	2.66667	15577.8	531	0.0340869	0.263423
8	448	139.072	1.58921	3.44828	18692.1	7074	0.37845	2.92465
4	447	53.5225	0.611616	0.8	13463.3	508	0.0377322	0.291594
4	447	57.4095	0.656034	0.666667	15766	304	0.019282	0.149011
7	447	137.477	1.57099	3.94118	20316.4	8706	0.42852	3.31159
5	446	57.2423	0.654122	0.5	15564.8	223	0.0143272	0.11072
6	445	70.9203	0.810425	0.733333	17864.8	1743	0.0975659	0.753987
7	445	116.982	1.33679	3.25	17467.9	2488	0.142433	1.10072
4	444	71.7819	0.82027	1	16423.6	546	0.0332449	0.256916
7	444	123.935	1.41624	3.2069	18426.5	6950	0.377174	2.91479
8	443	181.305	2.07182	4.69697	21225.4	11396	0.536905	4.14919
3	442	64.792	0.740396	1.33333	13208.5	708	0.0536019	0.414234
6	442	21.841	0.249583	0.285714	10378.9	390	0.0375763	0.290389
8	442	141.075	1.61211	3.55556	20848.1	9355	0.448721	3.46771
8	442	151.249	1.72837	3.87879	20502.6	9129	0.44526	3.44096
6	441	42.9404	0.490692	0.285714	12456.9	548	0.0439917	0.339967
7	441	118.116	1.34975	3.30556	18395.6	8168	0.444019	3.43137
7	441	124.465	1.42229	3.13793	19773.2	6419	0.324632	2.50874
7	441	159.617	1.82399	4.41176	20398.2	10318	0.50583	3.90904
7	440	143.719	1.64231	3.59259	20457.4	7321	0.357865	2.76558
7	440	157.507	1.79987	3.66667	19530.5	9563	0.489644	3.78396
7	440	152.309	1.74048	4.43333	20883.2	8606	0.412101	3.1847
3	439	8.79828	0.10054	0.333333	9553.8	51	0.00533819	0.0412534
4	439	92.3189	1.05495	1.66667	13611.4	542	0.0398195	0.307724
7	439	140.035	1.60022	4.28125	19791.5	8568	0.432913	3.34554
7	439	148.553	1.69756	4.05556	19772.2	10076	0.509604	3.93821
7	439	150.566	1.72056	3.96429	18666.6	7543	0.404092	3.12281
7	438	125.403	1.43301	3.33333	19708	6072	0.308098	2.38098
4	437	69.0804	0.7894	0.8	13624.3	1052	0.077215	0.596715
5	437	139.288	1.59168	3.77778	20386	4357	0.213725	1.65166
8	436	163.81	1.8719	4.3	21105.1	9012	0.427007	3.2999
7	435	162.511	1.85706	3.75758	20235.7	9585	0.473668	3.6605
8	435	155.571	1.77775	3.65217	19810	7020	0.354367	2.73854
7	434	134.243	1.53403	3.39394	18836.8	8526	0.452624	3.49787
6	432	85.2073	0.973687	2.21053	18304.2	2846	0.155483	1.20157
5	431	102.22	1.1681	2.77778	17134.4	1471	0.0858508	0.663453
8	431	204.843	2.34079	5.93548	22536.8	12256	0.543821	4.20264
8	431	156.334	1.78647	4.43333	19093.5	9266	0.485297	3.75036
7	430	104.337	1.19229	2.78571	19447.4	5195	0.267131	2.06438
4	429	20.8705	0.238493	0.222222	8810.51	416	0.0472163	0.364887
7	429	142.368	1.62687	3.47059	18092.6	9232	0.510265	3.94332
7	429	120.602	1.37815	3.16667	19145.4	3888	0.203078	1.56938
7	428	142.059	1.62335	4.69697	18847.1	8621	0.457418	3.53492
7	428	145.037	1.65738	3.84848	19148.5	8404	0.438886	3.3917
7	428	156.467	1.78799	4.5	20441.5	8438	0.412788	3.19002
7	427	162.989	1.86252	4.30556	20602.8	10695	0.519103	4.01162
5	426	60.0478	0.686182	1.125	14275	797	0.055832	0.431468
6	426	85.7757	0.980182	2.0625	18790.9	2465	0.13118	1.01376
6	425	110.764	1.26573	2.7619	19946.3	4046	0.202845	1.56758
7	425	182.517	2.08567	5.2069	20228.6	10032	0.495932	3.83255
7	424	152.258	1.73989	3.95833	20524.4	6801	0.331362	2.56076
8	424	148.39	1.69569	4.23077	20701.9	6681	0.322724	2.49401
8	424	175.207	2.00213	4.67742	21013.1	9967	0.474323	3.66556
7	423	82.103	0.938213	2.04348	18177.6	3455	0.190069	1.46885
7	423	164.185	1.87619	4.29032	19981.2	9075	0.454178	3.50987
6	422	46.0276	0.52597	0.3125	15885.8	1299	0.081771	0.631924
7	422	148.991	1.70256	4.86667	20088.9	7906	0.393551	3.04136
7	422	132.6	1.51525	3.13793	19821.7	6857	0.345934	2.67337
7	422	94.7152	1.08234	2.11765	18333.3	5836	0.318329	2.46004
7	422	145.192	1.65914	3.82353	19141.9	9143	0.477642	3.69121
8	422	178.712	2.04219	4.85185	20709	9178	0.443188	3.42495
5	421	20.5208	0.234497	0	9759.33	127	0.0130132	0.100566
7	421	171.973	1.96518	4.44444	19846.5	8564	0.431512	3.33471
8	421	150.241	1.71684	3.65517	20066.8	7725	0.384964	2.97499
8	420	133.084	1.52079	3.83333	19245.3	5857	0.304334	2.35188
5	419	95.9638	1.0966	1.47368	19310.5	3022	0.156495	1.20939
7	419	130.659	1.49308	3.475	20886.2	9481	0.453937	3.50801
7	419	170.722	1.95089	4.66667	21387.9	10561	0.493784	3.81595
8	419	141.218	1.61374	3.41935	22188.9	7918	0.356844	2.75768
7	418	137.329	1.56929	3.88889	20156.9	6978	0.346184	2.6753
7	418	124.756	1.42562	2.90698	18865.6	9370	0.496672	3.83827
8	418	116.831	1.33506	2.95455	18081.4	4252	0.235158	1.8173
7	417	132.099	1.50953	3.36585	18724.8	10301	0.550127	4.25137
8	417	180.541	2.06309	4.875	22152.7	10601	0.478543	3.69817
6	416	48.1597	0.550333	0.666667	14452.4	271	0.0187512	0.144909
7	416	136.145	1.55577	3.48837	20342	10545	0.518385	4.00607
7	416	137.618	1.5726	4.14815	19428.8	7194	0.370275	2.86147
8	416	134.152	1.53299	3.42308	20510.3	6210	0.302774	2.33983
7	415	145.528	1.66299	3.83871	19865.7	8325	0.419064	3.23852
7	415	145.671	1.66462	4.16129	19847.6	7768	0.391382	3.02459
3	413	4.12132	0.0470954	0	10755.5	6	0.000557853	0.00431108
7	413	140.107	1.60104	3.56098	19298.9	10618	0.550187	4.25183
3	410	44.024	0.503074	0.888889	9804.64	906	0.0924052	0.714105
7	408	147.54	1.68598	3.60714	18910.5	7174	0.379365	2.93173
3	407	67.6588	0.773155	1.28571	16552.6	1894	0.114423	0.884257
7	407	168.076	1.92065	5.05	19677	6069	0.308431	2.38355
8	406	122.972	1.40524	3.16667	20134.6	5277	0.262086	2.02539
8	406	132.495	1.51405	3.28125	18767.9	8317	0.443151	3.42466
6	405	61.9767	0.708224	0	10064.3	94	0.00933997	0.0721791
8	405	120.142	1.3729	3.27586	18016.5	6429	0.356839	2.75765
5	404	140.208	1.6022	3.76471	19661.8	4084	0.207712	1.6052
7	404	122.829	1.4036	3.15625	19474.9	7319	0.375818	2.90431
7	404	165.321	1.88917	4.52	19678.3	7877	0.400289	3.09343
8	404	151.217	1.728	3.71429	20436.9	7008	0.342909	2.64999
4	403	44.6224	0.509912	0.5	14656.3	351	0.0239488	0.185076
8	403	174.246	1.99116	5.17391	21326.1	7718	0.361905	2.79679
8	403	146.375	1.67266	3.66667	20545.1	8716	0.424237	3.27849
8	402	193.73	2.21381	5.82353	21141	6069	0.287072	2.21849
8	401	165.603	1.89239	4.57692	21001.8	7458	0.355113	2.7443
n=361		NeuriteTotalLengthPerCell	Relative values (presented)	BranchPointTotalCell (presented)	ProcessTotalLengthPerField	ProcesSpotTotalAreaPerField	NeuriteSpotTotalAreaPerProcessLength	Relative values (presented)
Ctx control	Average	87.7701	1.00297	2.08164	16411.9	2474.4	0.129423	1.00018
	SEM	2.42421	0.0277021	0.0795858	147.458	179.719	0.00893174	0.0690242
n=215
Ctx KO	Average	102.009	1.16568	2.48967	17599	3565.91	0.194291	1.50148
	SEM	2.61936	0.0299322	0.0832128	107.835	200.819	0.0104546	0.0807927
ttest		0.000184337	0.000184337	0.000956412	1.96041e-08	0.0001061	5.20631e-06	5.20631e-06

## Sheet: Source data to Figure 6c
Source data to Figure 6b-c
Control striatum
PlateNumber	VALID NUCLEUS	NeuriteTotalLengthPerCell	Relative values (presented)	BranchPointTotalCell (presented)	ProcessTotalLengthPerField	ProcesSpotTotalAreaPerField	NeuriteSpotTotalAreaPerProcessLength	Relative values (presented)
2	624	84.4192	0.711647	1.71429	18666.5	2068	0.110787	0.569774
2	620	94.5337	0.796912	2.4	19947.1	3177	0.159271	0.819128
1	617	109.279	0.921216	2.06667	20479	3262	0.159285	0.819199
1	613	94.8991	0.799993	2.13043	18178	3698	0.203433	1.04625
1	607	84.1932	0.709743	1.88889	19732.8	1435	0.0727214	0.374004
1	597	106.529	0.898027	2.85714	20696.4	2695	0.130216	0.669696
2	587	74.9591	0.6319	1.78947	18534.3	2787	0.15037	0.773348
1	580	89.7421	0.756519	2.5	19984.4	1664	0.0832647	0.428229
2	578	145.8	1.22909	3	19752.1	2512	0.127176	0.654065
2	571	70.1316	0.591204	1.64286	18193.9	1937	0.106464	0.547544
2	569	95.2821	0.803221	2.41176	20495.4	2911	0.142032	0.730467
2	568	130.761	1.10231	3.84615	21195.6	2889	0.136302	0.700997
2	568	90.9852	0.766998	2.11765	20027.6	2929	0.146248	0.752152
1	566	125.688	1.05954	2.9375	19246.8	3402	0.176757	0.909055
1	563	126.211	1.06395	3.4	19729.2	3405	0.172587	0.88761
2	563	103.471	0.872251	3.21053	20572.9	3676	0.178682	0.918955
1	562	112.126	0.945217	2.5	19297.1	3594	0.186246	0.957856
1	561	128.893	1.08656	2.72727	20688.5	2285	0.110448	0.568029
2	560	106.597	0.898601	2.52381	20817.9	4019	0.193055	0.992877
2	559	66.2611	0.558576	1.25	18177	1867	0.102712	0.528245
2	558	80.9214	0.682161	2.35294	19765.6	2564	0.129721	0.66715
2	557	111.342	0.938606	2.5	21563.1	3217	0.14919	0.767281
2	554	116.028	0.978109	2.82353	20275.1	3636	0.179333	0.922305
2	552	101.77	0.857913	2.9	18860.2	1903	0.1009	0.518928
1	551	89.2854	0.75267	1.85714	19546.7	1194	0.0610844	0.314156
1	551	107.887	0.909482	2.54545	20360.4	4132	0.202943	1.04373
2	551	114.157	0.962332	2.9375	20514.6	2925	0.142581	0.733292
1	550	58.3492	0.49188	1.22222	20008.2	913	0.0456314	0.234681
2	550	94.8628	0.799687	2.44444	20932.5	3166	0.151248	0.777864
2	545	94.1979	0.794082	2.18182	18661.7	1745	0.0935071	0.480905
1	544	96.6158	0.814464	2	20436.1	1920	0.0939513	0.483189
1	544	97.4944	0.821871	2.3	21063.4	1802	0.0855511	0.439987
1	542	95.4733	0.804833	2.26923	20071.7	4592	0.228779	1.17661
2	542	93.1133	0.784938	2.0625	20073.5	2601	0.129574	0.666396
1	535	98.9334	0.834001	2	20340.2	2407	0.118337	0.608604
1	531	111.301	0.938257	2.57895	19548.9	4101	0.209782	1.0789
2	528	119.762	1.00959	2.72222	21328.5	3690	0.173008	0.889777
1	527	133.25	1.12329	3.27273	20668	2611	0.12633	0.649714
1	527	90.4983	0.762894	1.72222	20548.6	3115	0.151592	0.779634
1	518	70.5401	0.594648	1.44444	19550.4	1203	0.0615334	0.316464
1	517	104.925	0.884513	3.07143	20658	2461	0.11913	0.612685
2	514	82.5568	0.695948	1.75	21007.2	1729	0.0823051	0.423293
1	513	121.048	1.02043	3.1875	21112.3	3629	0.17189	0.884027
1	509	128.4	1.0824	2.85714	20029.7	3113	0.155419	0.799315
1	498	99.4225	0.838125	2.45	20907.4	3955	0.189168	0.972884
10	468	113.845	0.959703	2.3913	19490.7	5138	0.263613	1.35576
10	467	219.592	1.85115	5.86364	22591.5	9376	0.415023	2.13445
10	456	172.702	1.45586	4.8	21824.2	9518	0.436121	2.24296
10	450	187.317	1.57907	4.33333	20734.1	7163	0.34547	1.77675
10	449	185.308	1.56213	4.82143	21863.4	9382	0.42912	2.20695
10	443	152.14	1.28253	3.28125	20254.3	9032	0.445931	2.29341
10	441	105.591	0.890123	3	18624.5	6402	0.34374	1.76785
10	439	151.683	1.27867	4.13333	22012.3	8592	0.390328	2.00745
10	435	163.152	1.37536	4.75862	21076.5	8768	0.416008	2.13952
10	428	170.04	1.43342	5.04545	21486.7	6887	0.320524	1.64845
10	427	162.228	1.36757	4.03448	20766.5	8857	0.426504	2.1935
10	421	182.328	1.53701	4.82051	22935.3	12817	0.558832	2.87406
10	409	158.644	1.33736	4.26923	21755.4	8340	0.383353	1.97157
10	402	172.934	1.45782	4.69231	21446.4	8291	0.386592	1.98823
10	387	175.397	1.47859	4.94737	21959.3	12620	0.5747	2.95567
10	380	170.198	1.43476	4.58621	21460.2	9471	0.441329	2.26975
10	308	173.965	1.46652	4.77778	17238.3	8860	0.513972	2.64334
10	302	188.203	1.58653	4.6087	17333.9	7775	0.448544	2.30685
n=63
PlateNumber	VALID NUCLEUS	NeuriteTotalLengthPerCell	Relative values (presented)	BranchPointTotalCell (presented)	ProcessTotalLengthPerField	ProcesSpotTotalAreaPerField	NeuriteSpotTotalAreaPerProcessLength	Relative values (presented)
average	516.714	119.971	1.01135	2.97671	20271.4	4473.41	0.218099	1.12168
sem	9.5387	4.81253	0.0405693	0.146443	156.526	392.098	0.0182915	0.0940729
KO striatum
PlateNumber	VALID NUCLEUS	NeuriteTotalLengthPerCell	Relative values (presented)	BranchPointTotalCell (presented)	ProcessTotalLengthPerField	ProcesSpotTotalAreaPerField	NeuriteSpotTotalAreaPerProcessLength	Relative values (presented)
5	636	94.3321	0.795213	1.93333	19994.8	2613	0.130684	0.672103
5	629	126.709	1.06814	2.88235	19842.5	4181	0.21071	1.08367
5	594	115.174	0.970906	2.14286	20071.9	1514	0.075429	0.387929
4	588	114.08	0.961683	4.5	19211.1	924	0.0480972	0.247363
4	587	73.8494	0.622545	1.625	18614.9	936	0.0502823	0.258601
4	586	83.918	0.707423	2.16667	19816.2	861	0.0434494	0.223459
3	585	117.262	0.988513	3.3	17874.4	2091	0.116983	0.60164
6	584	116.164	0.979252	3	19732.9	2035	0.103127	0.53038
4	581	76.5017	0.644904	1.7	18308.5	1407	0.0768497	0.395236
6	579	74.0529	0.624261	1.71429	18668	949	0.0508355	0.261446
3	578	141.704	1.19455	4.07692	19439.1	3467	0.178352	0.917259
4	574	97.4595	0.821576	2.26667	20469.9	2655	0.129703	0.667058
5	574	105.528	0.889597	2.61538	20516.2	2425	0.118199	0.607896
6	571	55.2539	0.465786	0.4	20034	602	0.0300489	0.154541
3	570	91.4062	0.770547	2.33333	17782.5	1792	0.100773	0.518274
4	570	117.268	0.988559	3.16667	19436.3	1377	0.0708468	0.364364
6	570	58.3803	0.492141	1.46667	17876.8	1630	0.0911795	0.468934
4	569	158.535	1.33644	3.36364	20885.2	3029	0.145031	0.745889
4	566	112.335	0.946975	3.42857	19990.2	1217	0.0608798	0.313103
4	565	73.9258	0.623189	1.85714	17994.4	930	0.0516826	0.265803
5	564	115.82	0.976351	2.41667	19326.8	2376	0.122938	0.632269
4	563	60.9049	0.513424	1.5	19124.4	714	0.0373345	0.19201
4	562	115.869	0.976769	1.9	19003	1948	0.10251	0.527206
5	562	125.616	1.05893	3.21053	20399.1	4238	0.207754	1.06847
3	560	65.2546	0.550091	1.4	16620.6	663	0.0398904	0.205155
5	558	78.4651	0.661455	1.75	19717.8	1639	0.0831227	0.427498
5	558	97.3401	0.82057	1.75	19077.6	1429	0.0749045	0.385232
5	558	108.084	0.911141	2.5625	20583.7	3136	0.152353	0.78355
6	557	101.617	0.856623	1.90909	18979.1	1926	0.10148	0.521909
4	556	144.204	1.21563	4.3	18805.4	2018	0.10731	0.551891
5	555	109.013	0.918971	2.52381	20923.6	4324	0.206656	1.06283
3	554	102.431	0.863489	2.7	18438.4	1724	0.0935004	0.48087
4	552	101.527	0.855869	2.77778	19073.1	1442	0.0756038	0.388828
5	552	84.9918	0.716475	2	21176.4	2624	0.123912	0.637275
5	551	94.437	0.796097	2.04762	19413.9	3636	0.187288	0.963219
3	548	98.353	0.829109	1.44444	17468.5	1445	0.0827202	0.425428
5	548	83.032	0.699954	2.15	19012.3	3046	0.160212	0.823969
5	546	72.6833	0.612715	1.71429	19413.7	976	0.0502738	0.258557
6	546	101.99	0.859769	1.92	19906.6	4339	0.217968	1.121
4	545	116.37	0.980992	3.4	18293.1	964	0.0526976	0.271022
4	544	100.445	0.846748	2.5	18895.2	2254	0.11929	0.613503
3	543	83.0535	0.700135	1	18505.4	751	0.0405827	0.208716
4	543	112.333	0.946959	2.5	18946.3	2020	0.106617	0.548328
6	541	68.6585	0.578786	1.3	19082.7	1257	0.0658713	0.338775
4	539	108.376	0.913604	2.27273	19164.7	2242	0.116986	0.601656
6	538	70.1301	0.591191	1.28571	19078.8	1953	0.102365	0.52646
3	536	76.4821	0.644738	2	18327.8	789	0.0430493	0.221401
3	536	119.131	1.00426	2.5	16453.7	1450	0.0881261	0.45323
3	536	143.114	1.20644	3.55556	19839.4	2468	0.124399	0.639781
6	533	90.5374	0.763223	2	19894	1695	0.0852016	0.438189
4	532	101.654	0.856939	2.3	18958.8	1967	0.103751	0.53359
6	532	69.7622	0.58809	1.9	18095.3	1289	0.071234	0.366355
6	530	93.2327	0.785945	1.86667	19626.6	2424	0.123506	0.635188
5	528	94.7233	0.79851	2.21429	20313.1	2584	0.127209	0.65423
8	522	159.429	1.34397	3.91429	21449.7	9633	0.449097	2.30969
8	522	177.91	1.49977	4.40741	22204.9	8715	0.392481	2.01852
4	519	126.379	1.06536	3.85714	19142.3	1422	0.0742856	0.382049
3	517	106.795	0.900273	3.18182	18575.4	2032	0.109392	0.562599
6	517	83.9742	0.707896	1.69231	19846.6	1924	0.0969434	0.498577
6	517	106.15	0.894838	2.64286	20338	2225	0.109401	0.562646
4	514	78.0061	0.657586	1.5	18746.4	2325	0.124024	0.637853
6	513	96.5585	0.813981	1.57895	18218.1	3208	0.176088	0.905617
6	512	75.206	0.633981	1.8125	20293	2276	0.112157	0.576819
7	511	174.041	1.46715	5	19122.2	8880	0.464382	2.38831
6	510	79.722	0.672051	2.23529	20096.8	2329	0.115889	0.596014
6	510	105.943	0.893094	1	18734.3	715	0.0381652	0.196283
6	506	100.551	0.847641	1.92857	19374.4	2592	0.133785	0.688051
5	505	104.062	0.877236	2.5	17966.6	1409	0.0784233	0.403329
4	502	136.908	1.15412	4.44444	20603.1	2329	0.113041	0.581368
5	502	95.6044	0.805938	2.64286	20516	2368	0.115422	0.593613
5	497	65.941	0.555878	1.23529	19416.4	2014	0.103727	0.533465
3	494	120.747	1.01789	2.625	18737.4	1694	0.0904073	0.464963
6	490	78.8754	0.664914	1.90909	19350.9	3145	0.162524	0.835859
8	490	140.59	1.18517	3.68	20990.6	6131	0.292083	1.50217
8	486	174.226	1.46872	4.48	23159	7714	0.333088	1.71306
7	474	154.676	1.30391	4.27027	22126.2	11334	0.512244	2.63446
7	473	175.655	1.48076	4.90909	21283	7453	0.350186	1.801
8	473	194.377	1.63858	5.36	22810.7	8705	0.381619	1.96266
8	473	183.327	1.54543	4.9	22612.1	10006	0.442506	2.2758
8	472	112.508	0.948436	3.3871	20497.1	6603	0.322143	1.65678
8	471	164.485	1.3866	4.17241	23837.6	8894	0.373109	1.91889
8	458	143.508	1.20977	3.32143	22098.1	7710	0.3489	1.79438
7	454	147.674	1.24488	4.58974	22131.1	10656	0.481495	2.47632
8	453	168.01	1.41631	5	22567.6	9888	0.438151	2.2534
8	451	162.304	1.36821	4.03448	21610.8	8720	0.403501	2.0752
7	450	147.923	1.24698	3.9	21715.4	10828	0.498632	2.56445
7	441	161.566	1.36199	4.40625	21153.6	9324	0.440776	2.2669
7	440	150.602	1.26957	3.04	21133.5	6902	0.32659	1.67965
8	437	191.665	1.61572	5.43333	22646.6	9985	0.440905	2.26756
8	436	127.35	1.07355	3.32	21825.5	5864	0.268676	1.3818
8	433	175.986	1.48355	5.04	21896.7	7596	0.346902	1.78411
8	431	157.586	1.32844	4.19048	20879.1	5727	0.274293	1.41068
7	430	191.169	1.61154	6.07407	21838.1	9352	0.428242	2.20244
7	428	159.853	1.34755	4.36364	21361.8	9813	0.459371	2.36253
7	428	160.62	1.35401	3.88889	22254.2	10210	0.458789	2.35954
8	425	90.6753	0.764386	2.30769	19083.6	4266	0.223543	1.14968
8	422	177.891	1.49961	4	22960.3	7436	0.323864	1.66562
7	419	131.874	1.11169	3.35294	20192.6	8319	0.411982	2.11881
7	418	142.907	1.20469	3.6875	21445.3	9034	0.421258	2.16652
7	417	158.309	1.33453	3.69565	19671.4	6695	0.340341	1.75037
7	415	194.475	1.63941	4.38095	21858.6	7609	0.348102	1.79028
8	415	175.525	1.47966	4.29167	21549.2	7664	0.355651	1.82911
7	409	156.259	1.31725	4.26316	21038.6	5105	0.24265	1.24794
7	400	177.149	1.49336	4.46154	21502	8403	0.3908	2.00988
Control n=104
PlateNumber	ALL VALID NUCLEUS	NeuriteTotalLengthPerCell	Relative values (presented)	BranchPointTotalCell (presented)	ProcessTotalLengthPerField	ProcesSpotTotalAreaPerField	NeuriteSpotTotalAreaPerProcessLength	Relative values (presented)
average	516	118.625	1	2.93097	20009.2	4053.52	0.19444	1
stdev	55.7548	36.9576	0.31155	1.21136	1493.35	3195.72	0.142592	0.733345
sem	5.46721	3.62399	0.03055	0.118784	146.435	313.366	0.0139823	0.0719104
KO n=63
PlateNumber	ALL VALID NUCLEUS	NeuriteTotalLengthPerCell	Relative values (presented)	BranchPointTotalCell (presented)	ProcessTotalLengthPerField	ProcesSpotTotalAreaPerField	NeuriteSpotTotalAreaPerProcessLength	Relative values (presented)
average	516.714	119.971	1.01135	2.97671	20271.4	4473.41	0.218099	1.12168
sem	72.6446	4.61761	0.0389261	0.140512	150.186	376.217	0.0175507	0.0902626
ttest		0.819306	0.819306	0.807865	0.238451	0.400256	0.296038	0.296038

## Sheet: Source data to Fig 6d
Source data to Figure 6d
Well	1	2	3	4	5	6	7	8	9	10	11	12
Sample	58	Ladder	64	65	68	74	59	60	70	73	76	Ladder
Group	Ctl	-	Ctl	Ctl	Ctl	Ctl	KO	KO	KO	KO	KO	-
Volume loaded	5ul	-	5ul	5ul	5ul	5ul	5ul	5ul	5ul	5ul	5ul	-
CD68
abcam125212 rabbit 1:1,000
reactivate with methanol and do ACTIN 1:100,000

## Sheet: Source data to Fig 6e
Source data to Figure 6e
Well	1	2	3	4	5	6	7	8	9	10	11	12	13
Sample	Ladder	Ctl	Ctl	Ctl	Ctl	Ctl	KO	KO	KO	KO	KO	N/A	Ladder
Volume loaded	-	5ul	5ul	5ul	5ul	5ul	5ul	5ul	5ul	5ul	5ul	N/A	-
IAP
Gift antibody
Actin
